# Supplementary material for: DR2S: an integrated algorithm providing reference-grade haplotype sequences from heterozygous samples
Source: BMC Bioinformatics. 2021 May 10;22:236. doi: 10.1186/s12859-021-04153-0 (PMC8111713; doi:10.1186/s12859-021-04153-0)
Supplement: Supplementary file 1 — Additional file 1. Phase-switch and mismatch errors in the benchmark data A CSV file containing a table of phase-switch and mismatch errors. Column description:Technology ONT nanopore sequencing data, PacBio PacBio sequencing data, simu_ONT simulated nanopore data, simu_PacBio simulated PacBio data. locus, sample a sample identifier, method the benchmarked tool, haplo the haplotype H1 or H2, errorClass either Switch or Mismatch, stretchPos the mismatch position in the sequence. [file 12859_2021_4153_MOESM1_ESM.csv]

technology	locus	sample	method	haplo	errorClass	stretchPos
ONT	HLA-A	AD0049546	WhatsHap	H_1	Switch	720
ONT	HLA-A	AD0049550	HapCUT2	H_1	Mismatch	3
ONT	HLA-A	AD0049550	WhatsHap	H_1	Mismatch	3
ONT	HLA-A	AD0049550	WhatsHap	H_1	Switch	528
ONT	HLA-A	AD0049550	WhatsHap	H_2	Switch	528
ONT	HLA-A	AD0049552	HapCUT2	H_1	Mismatch	4
ONT	HLA-A	AD0049552	HapCUT2	H_1	Switch	700
ONT	HLA-A	AD0049552	HapCUT2	H_2	Switch	700
ONT	HLA-A	AD0049552	WhatsHap	H_1	Mismatch	4
ONT	HLA-A	AD0049552	WhatsHap	H_1	Switch	448
ONT	HLA-A	AD0049552	WhatsHap	H_2	Switch	448
ONT	HLA-A	AD0049566	DR2S	H_2	Mismatch	448
ONT	HLA-A	AD0049566	HapCUT2	H_1	Mismatch	3
ONT	HLA-A	AD0049566	HapCUT2	H_1	Switch	1209
ONT	HLA-A	AD0049566	HapCUT2	H_2	Switch	1209
ONT	HLA-A	AD0049566	WhatsHap	H_1	Mismatch	3
ONT	HLA-A	AD0049566	WhatsHap	H_1	Switch	528
ONT	HLA-A	AD0049566	WhatsHap	H_2	Switch	528
ONT	HLA-A	AD0049567	HapCUT2	H_1	Mismatch	4
ONT	HLA-A	AD0049567	HapCUT2	H_1	Switch	700
ONT	HLA-A	AD0049567	HapCUT2	H_2	Switch	700
ONT	HLA-A	AD0049567	WhatsHap	H_1	Mismatch	4
ONT	HLA-A	AD0049567	WhatsHap	H_1	Switch	430
ONT	HLA-A	AD0049567	WhatsHap	H_2	Switch	430
ONT	HLA-B	AD0049552	DR2S	H_1	Mismatch	545
ONT	HLA-B	AD0049552	DR2S	H_1	Switch	8
ONT	HLA-B	AD0049552	DR2S	H_2	Mismatch	2043
ONT	HLA-B	AD0049552	DR2S	H_2	Mismatch	2044
ONT	HLA-B	AD0049552	HapCUT2	H_1	Mismatch	2869
ONT	HLA-B	AD0049552	HapCUT2	H_1	Mismatch	2870
ONT	HLA-B	AD0049552	HapCUT2	H_1	Switch	871
ONT	HLA-B	AD0049552	HapCUT2	H_2	Mismatch	871
ONT	HLA-B	AD0049552	HapCUT2	H_2	Mismatch	534
ONT	HLA-B	AD0049552	HapCUT2	H_2	Mismatch	545
ONT	HLA-B	AD0049552	HapCUT2	H_2	Mismatch	709
ONT	HLA-B	AD0049552	HapCUT2	H_2	Mismatch	880
ONT	HLA-B	AD0049552	HapCUT2	H_2	Mismatch	2878
ONT	HLA-B	AD0049552	HapCUT2	H_2	Switch	2872
ONT	HLA-B	AD0049552	WhatsHap	H_1	Switch	2872
ONT	HLA-B	AD0049552	WhatsHap	H_2	Mismatch	2872
ONT	HLA-B	AD0049552	WhatsHap	H_2	Mismatch	534
ONT	HLA-B	AD0049552	WhatsHap	H_2	Mismatch	545
ONT	HLA-B	AD0049552	WhatsHap	H_2	Mismatch	709
ONT	HLA-B	AD0049552	WhatsHap	H_2	Mismatch	880
ONT	HLA-B	AD0049552	WhatsHap	H_2	Switch	417
ONT	HLA-B	AD0049552	WhatsHap	H_2	Switch	2869
ONT	HLA-C	AD0049550	HapCUT2	H_1	Switch	727
ONT	HLA-C	AD0049550	WhatsHap	H_1	Switch	727
ONT	HLA-C	AD0049550	WhatsHap	H_2	Switch	727
ONT	HLA-C	AD0049552	DR2S	H_2	Mismatch	727
ONT	HLA-C	AD0049552	HapCUT2	H_2	Mismatch	727
ONT	HLA-C	AD0049552	HapCUT2	H_2	Mismatch	3650
ONT	HLA-C	AD0049552	HapCUT2	H_2	Mismatch	3683
ONT	HLA-C	AD0049552	HapCUT2	H_2	Mismatch	3688
ONT	HLA-C	AD0049552	WhatsHap	H_1	Switch	723
ONT	HLA-C	AD0049552	WhatsHap	H_2	Mismatch	723
ONT	HLA-C	AD0049552	WhatsHap	H_2	Mismatch	3650
ONT	HLA-C	AD0049552	WhatsHap	H_2	Mismatch	3683
ONT	HLA-C	AD0049552	WhatsHap	H_2	Mismatch	3688
ONT	HLA-C	AD0049552	WhatsHap	H_2	Switch	1239
ONT	HLA-C	AD0049566	WhatsHap	H_1	Switch	1239
ONT	HLA-C	AD0049566	WhatsHap	H_2	Switch	1239
ONT	HLA-C	AD0049567	WhatsHap	H_1	Switch	1239
ONT	HLA-C	AD0049567	WhatsHap	H_2	Switch	1239
ONT	HLA-DRB1	AD0049550	DR2S	H_1	Mismatch	830
ONT	HLA-DRB1	AD0049550	DR2S	H_2	Mismatch	830
ONT	HLA-DRB1	AD0049550	HapCUT2	H_2	Mismatch	830
ONT	HLA-DRB1	AD0049550	HapCUT2	H_2	Mismatch	115
ONT	HLA-DRB1	AD0049550	HapCUT2	H_2	Mismatch	261
ONT	HLA-DRB1	AD0049550	HapCUT2	H_2	Mismatch	264
ONT	HLA-DRB1	AD0049550	HapCUT2	H_2	Mismatch	596
ONT	HLA-DRB1	AD0049550	HapCUT2	H_2	Mismatch	597
ONT	HLA-DRB1	AD0049550	HapCUT2	H_2	Mismatch	1462
ONT	HLA-DRB1	AD0049550	HapCUT2	H_2	Mismatch	1463
ONT	HLA-DRB1	AD0049550	HapCUT2	H_2	Mismatch	4437
ONT	HLA-DRB1	AD0049550	WhatsHap	H_1	Switch	10
ONT	HLA-DRB1	AD0049550	WhatsHap	H_1	Switch	56
ONT	HLA-DRB1	AD0049550	WhatsHap	H_2	Mismatch	56
ONT	HLA-DRB1	AD0049550	WhatsHap	H_2	Mismatch	115
ONT	HLA-DRB1	AD0049550	WhatsHap	H_2	Mismatch	261
ONT	HLA-DRB1	AD0049550	WhatsHap	H_2	Mismatch	264
ONT	HLA-DRB1	AD0049550	WhatsHap	H_2	Mismatch	596
ONT	HLA-DRB1	AD0049550	WhatsHap	H_2	Mismatch	597
ONT	HLA-DRB1	AD0049550	WhatsHap	H_2	Mismatch	1462
ONT	HLA-DRB1	AD0049550	WhatsHap	H_2	Mismatch	1463
ONT	HLA-DRB1	AD0049550	WhatsHap	H_2	Mismatch	4437
ONT	HLA-DRB1	AD0049550	WhatsHap	H_2	Switch	10
ONT	HLA-DRB1	AD0049550	WhatsHap	H_2	Switch	56
ONT	HLA-DRB1	AD0049552	DR2S	H_1	Mismatch	56
ONT	HLA-DRB1	AD0049552	DR2S	H_1	Mismatch	451
ONT	HLA-DRB1	AD0049552	DR2S	H_1	Mismatch	467
ONT	HLA-DRB1	AD0049552	DR2S	H_1	Mismatch	468
ONT	HLA-DRB1	AD0049552	HapCUT2	H_1	Mismatch	450
ONT	HLA-DRB1	AD0049552	HapCUT2	H_1	Mismatch	451
ONT	HLA-DRB1	AD0049552	HapCUT2	H_1	Mismatch	467
ONT	HLA-DRB1	AD0049552	HapCUT2	H_1	Mismatch	468
ONT	HLA-DRB1	AD0049552	WhatsHap	H_1	Mismatch	450
ONT	HLA-DRB1	AD0049552	WhatsHap	H_1	Mismatch	451
ONT	HLA-DRB1	AD0049552	WhatsHap	H_1	Mismatch	467
ONT	HLA-DRB1	AD0049552	WhatsHap	H_1	Mismatch	468
ONT	HLA-DRB1	AD0049566	DR2S	H_2	Mismatch	580
ONT	HLA-DRB1	AD0049566	DR2S	H_2	Mismatch	601
ONT	HLA-DRB1	AD0049566	HapCUT2	H_1	Mismatch	87
ONT	HLA-DRB1	AD0049566	HapCUT2	H_1	Mismatch	106
ONT	HLA-DRB1	AD0049566	HapCUT2	H_1	Mismatch	233
ONT	HLA-DRB1	AD0049566	HapCUT2	H_1	Mismatch	236
ONT	HLA-DRB1	AD0049566	HapCUT2	H_1	Mismatch	832
ONT	HLA-DRB1	AD0049566	HapCUT2	H_1	Switch	12
ONT	HLA-DRB1	AD0049566	HapCUT2	H_1	Switch	140
ONT	HLA-DRB1	AD0049566	HapCUT2	H_2	Mismatch	140
ONT	HLA-DRB1	AD0049566	HapCUT2	H_2	Mismatch	76
ONT	HLA-DRB1	AD0049566	HapCUT2	H_2	Mismatch	87
ONT	HLA-DRB1	AD0049566	HapCUT2	H_2	Mismatch	196
ONT	HLA-DRB1	AD0049566	HapCUT2	H_2	Mismatch	423
ONT	HLA-DRB1	AD0049566	HapCUT2	H_2	Mismatch	603
ONT	HLA-DRB1	AD0049566	HapCUT2	H_2	Mismatch	832
ONT	HLA-DRB1	AD0049566	HapCUT2	H_2	Mismatch	2544
ONT	HLA-DRB1	AD0049566	HapCUT2	H_2	Mismatch	2578
ONT	HLA-DRB1	AD0049566	HapCUT2	H_2	Mismatch	2580
ONT	HLA-DRB1	AD0049566	HapCUT2	H_2	Mismatch	2606
ONT	HLA-DRB1	AD0049566	HapCUT2	H_2	Mismatch	2662
ONT	HLA-DRB1	AD0049566	HapCUT2	H_2	Mismatch	2761
ONT	HLA-DRB1	AD0049566	HapCUT2	H_2	Mismatch	3657
ONT	HLA-DRB1	AD0049566	HapCUT2	H_2	Mismatch	3686
ONT	HLA-DRB1	AD0049566	HapCUT2	H_2	Mismatch	3708
ONT	HLA-DRB1	AD0049566	HapCUT2	H_2	Mismatch	4398
ONT	HLA-DRB1	AD0049566	HapCUT2	H_2	Switch	12
ONT	HLA-DRB1	AD0049566	HapCUT2	H_2	Switch	140
ONT	HLA-DRB1	AD0049566	WhatsHap	H_1	Mismatch	140
ONT	HLA-DRB1	AD0049566	WhatsHap	H_1	Mismatch	106
ONT	HLA-DRB1	AD0049566	WhatsHap	H_1	Mismatch	195
ONT	HLA-DRB1	AD0049566	WhatsHap	H_1	Mismatch	196
ONT	HLA-DRB1	AD0049566	WhatsHap	H_1	Mismatch	233
ONT	HLA-DRB1	AD0049566	WhatsHap	H_1	Mismatch	236
ONT	HLA-DRB1	AD0049566	WhatsHap	H_1	Mismatch	424
ONT	HLA-DRB1	AD0049566	WhatsHap	H_1	Mismatch	425
ONT	HLA-DRB1	AD0049566	WhatsHap	H_1	Mismatch	601
ONT	HLA-DRB1	AD0049566	WhatsHap	H_1	Mismatch	603
ONT	HLA-DRB1	AD0049566	WhatsHap	H_1	Mismatch	826
ONT	HLA-DRB1	AD0049566	WhatsHap	H_1	Switch	12
ONT	HLA-DRB1	AD0049566	WhatsHap	H_1	Switch	140
ONT	HLA-DRB1	AD0049566	WhatsHap	H_1	Switch	615
ONT	HLA-DRB1	AD0049566	WhatsHap	H_1	Switch	680
ONT	HLA-DRB1	AD0049566	WhatsHap	H_2	Mismatch	680
ONT	HLA-DRB1	AD0049566	WhatsHap	H_2	Mismatch	76
ONT	HLA-DRB1	AD0049566	WhatsHap	H_2	Mismatch	87
ONT	HLA-DRB1	AD0049566	WhatsHap	H_2	Mismatch	196
ONT	HLA-DRB1	AD0049566	WhatsHap	H_2	Mismatch	582
ONT	HLA-DRB1	AD0049566	WhatsHap	H_2	Mismatch	612
ONT	HLA-DRB1	AD0049566	WhatsHap	H_2	Mismatch	826
ONT	HLA-DRB1	AD0049566	WhatsHap	H_2	Mismatch	2538
ONT	HLA-DRB1	AD0049566	WhatsHap	H_2	Mismatch	2572
ONT	HLA-DRB1	AD0049566	WhatsHap	H_2	Mismatch	2574
ONT	HLA-DRB1	AD0049566	WhatsHap	H_2	Mismatch	2600
ONT	HLA-DRB1	AD0049566	WhatsHap	H_2	Mismatch	2656
ONT	HLA-DRB1	AD0049566	WhatsHap	H_2	Mismatch	2755
ONT	HLA-DRB1	AD0049566	WhatsHap	H_2	Mismatch	3651
ONT	HLA-DRB1	AD0049566	WhatsHap	H_2	Mismatch	3680
ONT	HLA-DRB1	AD0049566	WhatsHap	H_2	Mismatch	3702
ONT	HLA-DRB1	AD0049566	WhatsHap	H_2	Mismatch	4392
ONT	HLA-DRB1	AD0049566	WhatsHap	H_2	Switch	12
ONT	HLA-DRB1	AD0049566	WhatsHap	H_2	Switch	140
ONT	HLA-DRB1	AD0049566	WhatsHap	H_2	Switch	615
ONT	HLA-DRB1	AD0049566	WhatsHap	H_2	Switch	680
ONT	HLA-DRB1	AD0049567	HapCUT2	H_1	Mismatch	1
ONT	HLA-DRB1	AD0049567	HapCUT2	H_2	Mismatch	136
ONT	HLA-DRB1	AD0049567	HapCUT2	H_2	Mismatch	142
ONT	HLA-DRB1	AD0049567	HapCUT2	H_2	Mismatch	287
ONT	HLA-DRB1	AD0049567	HapCUT2	H_2	Mismatch	290
ONT	HLA-DRB1	AD0049567	HapCUT2	H_2	Mismatch	622
ONT	HLA-DRB1	AD0049567	HapCUT2	H_2	Mismatch	623
ONT	HLA-DRB1	AD0049567	HapCUT2	H_2	Mismatch	893
ONT	HLA-DRB1	AD0049567	HapCUT2	H_2	Mismatch	1512
ONT	HLA-DRB1	AD0049567	HapCUT2	H_2	Mismatch	1539
ONT	HLA-DRB1	AD0049567	WhatsHap	H_1	Mismatch	1
ONT	HLA-DRB1	AD0049567	WhatsHap	H_2	Mismatch	136
ONT	HLA-DRB1	AD0049567	WhatsHap	H_2	Mismatch	142
ONT	HLA-DRB1	AD0049567	WhatsHap	H_2	Mismatch	287
ONT	HLA-DRB1	AD0049567	WhatsHap	H_2	Mismatch	290
ONT	HLA-DRB1	AD0049567	WhatsHap	H_2	Mismatch	622
ONT	HLA-DRB1	AD0049567	WhatsHap	H_2	Mismatch	623
ONT	HLA-DRB1	AD0049567	WhatsHap	H_2	Mismatch	893
ONT	HLA-DRB1	AD0049567	WhatsHap	H_2	Mismatch	1512
ONT	HLA-DRB1	AD0049567	WhatsHap	H_2	Mismatch	1539
ONT	HLA-DQB1	AD0049546	DR2S	H_1	Mismatch	4233
ONT	HLA-DQB1	AD0049546	DR2S	H_2	Mismatch	4233
ONT	HLA-DQB1	AD0049546	DR2S	H_2	Mismatch	2975
ONT	HLA-DQB1	AD0049546	DR2S	H_2	Mismatch	3350
ONT	HLA-DQB1	AD0049546	HapCUT2	H_1	Mismatch	3350
ONT	HLA-DQB1	AD0049546	HapCUT2	H_1	Mismatch	1207
ONT	HLA-DQB1	AD0049546	HapCUT2	H_1	Mismatch	1686
ONT	HLA-DQB1	AD0049546	HapCUT2	H_1	Mismatch	1690
ONT	HLA-DQB1	AD0049546	HapCUT2	H_1	Mismatch	1971
ONT	HLA-DQB1	AD0049546	HapCUT2	H_1	Mismatch	1977
ONT	HLA-DQB1	AD0049546	HapCUT2	H_1	Mismatch	2041
ONT	HLA-DQB1	AD0049546	HapCUT2	H_1	Mismatch	2042
ONT	HLA-DQB1	AD0049546	HapCUT2	H_1	Mismatch	2055
ONT	HLA-DQB1	AD0049546	HapCUT2	H_1	Mismatch	2225
ONT	HLA-DQB1	AD0049546	HapCUT2	H_1	Mismatch	2750
ONT	HLA-DQB1	AD0049546	HapCUT2	H_1	Mismatch	3217
ONT	HLA-DQB1	AD0049546	HapCUT2	H_1	Mismatch	3584
ONT	HLA-DQB1	AD0049546	HapCUT2	H_1	Mismatch	3590
ONT	HLA-DQB1	AD0049546	HapCUT2	H_1	Switch	857
ONT	HLA-DQB1	AD0049546	HapCUT2	H_1	Switch	2716
ONT	HLA-DQB1	AD0049546	HapCUT2	H_1	Switch	4526
ONT	HLA-DQB1	AD0049546	HapCUT2	H_2	Mismatch	4526
ONT	HLA-DQB1	AD0049546	HapCUT2	H_2	Mismatch	1690
ONT	HLA-DQB1	AD0049546	HapCUT2	H_2	Mismatch	2113
ONT	HLA-DQB1	AD0049546	HapCUT2	H_2	Mismatch	3217
ONT	HLA-DQB1	AD0049546	HapCUT2	H_2	Switch	857
ONT	HLA-DQB1	AD0049546	HapCUT2	H_2	Switch	2716
ONT	HLA-DQB1	AD0049546	HapCUT2	H_2	Switch	4546
ONT	HLA-DQB1	AD0049546	WhatsHap	H_1	Mismatch	4546
ONT	HLA-DQB1	AD0049546	WhatsHap	H_1	Mismatch	1206
ONT	HLA-DQB1	AD0049546	WhatsHap	H_1	Mismatch	1686
ONT	HLA-DQB1	AD0049546	WhatsHap	H_1	Mismatch	1690
ONT	HLA-DQB1	AD0049546	WhatsHap	H_1	Mismatch	1971
ONT	HLA-DQB1	AD0049546	WhatsHap	H_1	Mismatch	1977
ONT	HLA-DQB1	AD0049546	WhatsHap	H_1	Mismatch	2041
ONT	HLA-DQB1	AD0049546	WhatsHap	H_1	Mismatch	2042
ONT	HLA-DQB1	AD0049546	WhatsHap	H_1	Mismatch	2055
ONT	HLA-DQB1	AD0049546	WhatsHap	H_1	Mismatch	2225
ONT	HLA-DQB1	AD0049546	WhatsHap	H_1	Mismatch	3216
ONT	HLA-DQB1	AD0049546	WhatsHap	H_1	Mismatch	3217
ONT	HLA-DQB1	AD0049546	WhatsHap	H_1	Mismatch	3584
ONT	HLA-DQB1	AD0049546	WhatsHap	H_1	Mismatch	3590
ONT	HLA-DQB1	AD0049546	WhatsHap	H_1	Switch	278
ONT	HLA-DQB1	AD0049546	WhatsHap	H_1	Switch	2100
ONT	HLA-DQB1	AD0049546	WhatsHap	H_1	Switch	2406
ONT	HLA-DQB1	AD0049546	WhatsHap	H_1	Switch	2410
ONT	HLA-DQB1	AD0049546	WhatsHap	H_1	Switch	2489
ONT	HLA-DQB1	AD0049546	WhatsHap	H_2	Mismatch	2489
ONT	HLA-DQB1	AD0049546	WhatsHap	H_2	Mismatch	1690
ONT	HLA-DQB1	AD0049546	WhatsHap	H_2	Mismatch	2113
ONT	HLA-DQB1	AD0049546	WhatsHap	H_2	Mismatch	3217
ONT	HLA-DQB1	AD0049546	WhatsHap	H_2	Mismatch	5937
ONT	HLA-DQB1	AD0049546	WhatsHap	H_2	Mismatch	5938
ONT	HLA-DQB1	AD0049546	WhatsHap	H_2	Mismatch	6074
ONT	HLA-DQB1	AD0049546	WhatsHap	H_2	Switch	239
ONT	HLA-DQB1	AD0049546	WhatsHap	H_2	Switch	278
ONT	HLA-DQB1	AD0049546	WhatsHap	H_2	Switch	2100
ONT	HLA-DQB1	AD0049546	WhatsHap	H_2	Switch	2406
ONT	HLA-DQB1	AD0049546	WhatsHap	H_2	Switch	2410
ONT	HLA-DQB1	AD0049546	WhatsHap	H_2	Switch	2489
ONT	HLA-DQB1	AD0049567	DR2S	H_2	Mismatch	2489
ONT	HLA-DQB1	AD0049567	DR2S	H_2	Mismatch	3027
ONT	HLA-DQB1	AD0049567	DR2S	H_2	Mismatch	3085
ONT	HLA-DQB1	AD0049567	HapCUT2	H_1	Mismatch	3085
ONT	HLA-DQB1	AD0049567	HapCUT2	H_1	Mismatch	1158
ONT	HLA-DQB1	AD0049567	HapCUT2	H_1	Mismatch	1516
ONT	HLA-DQB1	AD0049567	HapCUT2	H_1	Mismatch	1521
ONT	HLA-DQB1	AD0049567	HapCUT2	H_1	Mismatch	1942
ONT	HLA-DQB1	AD0049567	HapCUT2	H_1	Mismatch	1945
ONT	HLA-DQB1	AD0049567	HapCUT2	H_1	Mismatch	1983
ONT	HLA-DQB1	AD0049567	HapCUT2	H_1	Mismatch	1997
ONT	HLA-DQB1	AD0049567	HapCUT2	H_1	Mismatch	2013
ONT	HLA-DQB1	AD0049567	HapCUT2	H_1	Mismatch	2014
ONT	HLA-DQB1	AD0049567	HapCUT2	H_1	Mismatch	2047
ONT	HLA-DQB1	AD0049567	HapCUT2	H_1	Mismatch	2051
ONT	HLA-DQB1	AD0049567	HapCUT2	H_1	Mismatch	2878
ONT	HLA-DQB1	AD0049567	HapCUT2	H_1	Mismatch	2879
ONT	HLA-DQB1	AD0049567	HapCUT2	H_1	Mismatch	3525
ONT	HLA-DQB1	AD0049567	HapCUT2	H_1	Mismatch	3526
ONT	HLA-DQB1	AD0049567	HapCUT2	H_1	Mismatch	4497
ONT	HLA-DQB1	AD0049567	HapCUT2	H_1	Mismatch	4499
ONT	HLA-DQB1	AD0049567	HapCUT2	H_1	Mismatch	4649
ONT	HLA-DQB1	AD0049567	HapCUT2	H_1	Mismatch	4650
ONT	HLA-DQB1	AD0049567	HapCUT2	H_2	Mismatch	2922
ONT	HLA-DQB1	AD0049567	WhatsHap	H_1	Mismatch	2922
ONT	HLA-DQB1	AD0049567	WhatsHap	H_1	Mismatch	1157
ONT	HLA-DQB1	AD0049567	WhatsHap	H_1	Mismatch	1516
ONT	HLA-DQB1	AD0049567	WhatsHap	H_1	Mismatch	1521
ONT	HLA-DQB1	AD0049567	WhatsHap	H_1	Mismatch	1942
ONT	HLA-DQB1	AD0049567	WhatsHap	H_1	Mismatch	1945
ONT	HLA-DQB1	AD0049567	WhatsHap	H_1	Mismatch	1983
ONT	HLA-DQB1	AD0049567	WhatsHap	H_1	Mismatch	1997
ONT	HLA-DQB1	AD0049567	WhatsHap	H_1	Mismatch	2015
ONT	HLA-DQB1	AD0049567	WhatsHap	H_1	Mismatch	2016
ONT	HLA-DQB1	AD0049567	WhatsHap	H_1	Mismatch	2047
ONT	HLA-DQB1	AD0049567	WhatsHap	H_1	Mismatch	2048
ONT	HLA-DQB1	AD0049567	WhatsHap	H_1	Mismatch	2340
ONT	HLA-DQB1	AD0049567	WhatsHap	H_1	Mismatch	2341
ONT	HLA-DQB1	AD0049567	WhatsHap	H_1	Mismatch	2878
ONT	HLA-DQB1	AD0049567	WhatsHap	H_1	Mismatch	2879
ONT	HLA-DQB1	AD0049567	WhatsHap	H_1	Mismatch	3525
ONT	HLA-DQB1	AD0049567	WhatsHap	H_1	Mismatch	3526
ONT	HLA-DQB1	AD0049567	WhatsHap	H_1	Mismatch	4497
ONT	HLA-DQB1	AD0049567	WhatsHap	H_1	Mismatch	4498
ONT	HLA-DQB1	AD0049567	WhatsHap	H_1	Mismatch	4641
ONT	HLA-DQB1	AD0049567	WhatsHap	H_1	Mismatch	4642
ONT	HLA-DQB1	AD0049567	WhatsHap	H_1	Switch	2454
ONT	HLA-DQB1	AD0049567	WhatsHap	H_2	Mismatch	2454
ONT	HLA-DQB1	AD0049567	WhatsHap	H_2	Mismatch	2344
ONT	HLA-DQB1	AD0049567	WhatsHap	H_2	Mismatch	2895
ONT	HLA-DQB1	AD0049567	WhatsHap	H_2	Mismatch	2926
ONT	HLA-DQB1	AD0049567	WhatsHap	H_2	Mismatch	2940
ONT	HLA-DQB1	AD0049567	WhatsHap	H_2	Mismatch	2943
ONT	HLA-DQB1	AD0049567	WhatsHap	H_2	Mismatch	3085
ONT	HLA-DQB1	AD0049567	WhatsHap	H_2	Mismatch	3087
ONT	HLA-DQB1	AD0049567	WhatsHap	H_2	Switch	2342
ONT	HLA-DPB1	AD0049550	DR2S	H_1	Mismatch	1025
ONT	HLA-DPB1	AD0049550	DR2S	H_1	Mismatch	3478
ONT	HLA-DPB1	AD0049550	DR2S	H_1	Mismatch	3597
ONT	HLA-DPB1	AD0049550	DR2S	H_1	Mismatch	4349
ONT	HLA-DPB1	AD0049550	DR2S	H_1	Mismatch	4377
ONT	HLA-DPB1	AD0049550	DR2S	H_1	Mismatch	4378
ONT	HLA-DPB1	AD0049550	DR2S	H_1	Mismatch	4434
ONT	HLA-DPB1	AD0049550	DR2S	H_2	Mismatch	4434
ONT	HLA-DPB1	AD0049550	DR2S	H_2	Mismatch	4422
ONT	HLA-DPB1	AD0049550	HapCUT2	H_1	Mismatch	4400
ONT	HLA-DPB1	AD0049550	HapCUT2	H_1	Mismatch	4401
ONT	HLA-DPB1	AD0049550	HapCUT2	H_1	Switch	1829
ONT	HLA-DPB1	AD0049550	HapCUT2	H_2	Switch	1829
ONT	HLA-DPB1	AD0049550	WhatsHap	H_1	Mismatch	1829
ONT	HLA-DPB1	AD0049550	WhatsHap	H_1	Mismatch	4397
ONT	HLA-DPB1	AD0049550	WhatsHap	H_1	Switch	413
ONT	HLA-DPB1	AD0049550	WhatsHap	H_2	Switch	413
ONT	HLA-DPB1	AD0049552	HapCUT2	H_1	Switch	3
ONT	HLA-DPB1	AD0049552	WhatsHap	H_1	Switch	3
ONT	HLA-DPB1	AD0049566	DR2S	H_1	Mismatch	4377
ONT	HLA-DPB1	AD0049566	DR2S	H_1	Mismatch	4378
ONT	HLA-DPB1	AD0049566	HapCUT2	H_1	Mismatch	4400
ONT	HLA-DPB1	AD0049566	HapCUT2	H_1	Mismatch	4401
ONT	HLA-DPB1	AD0049566	HapCUT2	H_1	Mismatch	4417
ONT	HLA-DPB1	AD0049566	HapCUT2	H_1	Switch	1828
ONT	HLA-DPB1	AD0049566	HapCUT2	H_1	Switch	1929
ONT	HLA-DPB1	AD0049566	HapCUT2	H_2	Switch	1929
ONT	HLA-DPB1	AD0049566	WhatsHap	H_1	Mismatch	1929
ONT	HLA-DPB1	AD0049566	WhatsHap	H_1	Mismatch	4401
ONT	HLA-DPB1	AD0049566	WhatsHap	H_1	Mismatch	4417
ONT	HLA-DPB1	AD0049566	WhatsHap	H_1	Switch	216
ONT	HLA-DPB1	AD0049566	WhatsHap	H_1	Switch	1828
ONT	HLA-DPB1	AD0049566	WhatsHap	H_2	Switch	1828
ONT	HLA-DPB1	AD0049567	DR2S	H_1	Mismatch	1828
ONT	HLA-DPB1	AD0049567	DR2S	H_1	Switch	7
ONT	HLA-DPB1	AD0049567	HapCUT2	H_1	Mismatch	4429
ONT	HLA-DPB1	AD0049567	HapCUT2	H_1	Mismatch	4430
ONT	HLA-DPB1	AD0049567	WhatsHap	H_1	Mismatch	4429
ONT	HLA-DPB1	AD0049567	WhatsHap	H_1	Mismatch	4430
ONT	HLA-DPB1	AD0049567	WhatsHap	H_1	Switch	351
PacBio	HLA-A	ID15019277	HapCUT2	H_1	Switch	430
PacBio	HLA-A	ID15019277	HapCUT2	H_2	Switch	430
PacBio	HLA-A	ID15019277	WhatsHap	H_1	Switch	430
PacBio	HLA-A	ID15019277	WhatsHap	H_2	Switch	430
PacBio	HLA-A	ID15033614	HapCUT2	H_1	Mismatch	3
PacBio	HLA-A	ID15033614	HapCUT2	H_1	Switch	3127
PacBio	HLA-A	ID15033614	HapCUT2	H_2	Switch	3127
PacBio	HLA-A	ID15033614	WhatsHap	H_1	Mismatch	3
PacBio	HLA-A	ID15033614	WhatsHap	H_1	Switch	3127
PacBio	HLA-A	ID15033614	WhatsHap	H_2	Switch	3127
PacBio	HLA-A	ID15080550	HapCUT2	H_1	Switch	3127
PacBio	HLA-A	ID15080550	HapCUT2	H_2	Mismatch	4
PacBio	HLA-A	ID15080550	HapCUT2	H_2	Switch	430
PacBio	HLA-A	ID15080550	WhatsHap	H_1	Switch	430
PacBio	HLA-A	ID15080550	WhatsHap	H_2	Mismatch	4
PacBio	HLA-A	ID15080550	WhatsHap	H_2	Switch	389
PacBio	HLA-A	ID15503254	HapCUT2	H_1	Switch	389
PacBio	HLA-A	ID15503254	HapCUT2	H_2	Switch	389
PacBio	HLA-A	ID15503254	WhatsHap	H_1	Switch	389
PacBio	HLA-A	ID15503254	WhatsHap	H_2	Switch	389
PacBio	HLA-A	ID16308036	HapCUT2	H_1	Mismatch	4
PacBio	HLA-A	ID16308036	HapCUT2	H_1	Switch	452
PacBio	HLA-A	ID16308036	HapCUT2	H_2	Switch	452
PacBio	HLA-A	ID16308036	WhatsHap	H_1	Mismatch	4
PacBio	HLA-A	ID16308036	WhatsHap	H_1	Mismatch	2388
PacBio	HLA-A	ID16308036	WhatsHap	H_1	Mismatch	2389
PacBio	HLA-A	ID16308036	WhatsHap	H_1	Switch	452
PacBio	HLA-A	ID16308036	WhatsHap	H_2	Mismatch	452
PacBio	HLA-A	ID16308036	WhatsHap	H_2	Switch	389
PacBio	HLA-A	ID16308036	WhatsHap	H_2	Switch	452
PacBio	HLA-B	ID15019277	DR2S	H_1	Mismatch	2869
PacBio	HLA-B	ID15019277	DR2S	H_1	Mismatch	3014
PacBio	HLA-B	ID15019277	WhatsHap	H_1	Mismatch	1444
PacBio	HLA-B	ID15019277	WhatsHap	H_1	Mismatch	3010
PacBio	HLA-B	ID15019277	WhatsHap	H_1	Switch	104
PacBio	HLA-B	ID15019277	WhatsHap	H_2	Mismatch	104
PacBio	HLA-B	ID15019277	WhatsHap	H_2	Mismatch	3018
PacBio	HLA-B	ID15019277	WhatsHap	H_2	Switch	104
PacBio	HLA-B	ID15033614	DR2S	H_2	Mismatch	104
PacBio	HLA-B	ID15033614	DR2S	H_2	Mismatch	3017
PacBio	HLA-B	ID15033614	HapCUT2	H_1	Switch	2530
PacBio	HLA-B	ID15033614	HapCUT2	H_2	Mismatch	2530
PacBio	HLA-B	ID15033614	HapCUT2	H_2	Mismatch	3012
PacBio	HLA-B	ID15033614	WhatsHap	H_1	Mismatch	366
PacBio	HLA-B	ID15033614	WhatsHap	H_1	Switch	56
PacBio	HLA-B	ID15033614	WhatsHap	H_1	Switch	299
PacBio	HLA-B	ID15033614	WhatsHap	H_2	Mismatch	299
PacBio	HLA-B	ID15033614	WhatsHap	H_2	Mismatch	3012
PacBio	HLA-B	ID15033614	WhatsHap	H_2	Switch	299
PacBio	HLA-B	ID15080550	DR2S	H_1	Mismatch	299
PacBio	HLA-B	ID15080550	DR2S	H_1	Mismatch	967
PacBio	HLA-B	ID15080550	HapCUT2	H_1	Switch	1071
PacBio	HLA-B	ID15080550	HapCUT2	H_2	Mismatch	1071
PacBio	HLA-B	ID15080550	HapCUT2	H_2	Mismatch	967
PacBio	HLA-B	ID15080550	HapCUT2	H_2	Switch	1071
PacBio	HLA-B	ID15080550	WhatsHap	H_1	Mismatch	1071
PacBio	HLA-B	ID15080550	WhatsHap	H_1	Switch	1081
PacBio	HLA-B	ID15080550	WhatsHap	H_1	Switch	1200
PacBio	HLA-B	ID15080550	WhatsHap	H_2	Mismatch	1200
PacBio	HLA-B	ID15080550	WhatsHap	H_2	Mismatch	967
PacBio	HLA-B	ID15080550	WhatsHap	H_2	Switch	1081
PacBio	HLA-B	ID15503254	HapCUT2	H_1	Switch	1081
PacBio	HLA-B	ID15503254	HapCUT2	H_2	Switch	1081
PacBio	HLA-B	ID15503254	WhatsHap	H_1	Switch	1081
PacBio	HLA-B	ID15503254	WhatsHap	H_2	Switch	1081
PacBio	HLA-B	ID16308036	DR2S	H_2	Mismatch	5
PacBio	HLA-B	ID16308036	DR2S	H_2	Mismatch	3909
PacBio	HLA-B	ID16308036	HapCUT2	H_1	Switch	3909
PacBio	HLA-B	ID16308036	HapCUT2	H_2	Mismatch	5
PacBio	HLA-B	ID16308036	HapCUT2	H_2	Switch	130
PacBio	HLA-B	ID16308036	WhatsHap	H_1	Mismatch	130
PacBio	HLA-B	ID16308036	WhatsHap	H_1	Mismatch	852
PacBio	HLA-B	ID16308036	WhatsHap	H_1	Switch	392
PacBio	HLA-B	ID16308036	WhatsHap	H_2	Mismatch	5
PacBio	HLA-B	ID16308036	WhatsHap	H_2	Mismatch	369
PacBio	HLA-B	ID16308036	WhatsHap	H_2	Mismatch	846
PacBio	HLA-B	ID16308036	WhatsHap	H_2	Switch	578
PacBio	HLA-C	ID15019277	HapCUT2	H_1	Switch	1239
PacBio	HLA-C	ID15019277	HapCUT2	H_2	Switch	1239
PacBio	HLA-C	ID15019277	WhatsHap	H_1	Mismatch	1239
PacBio	HLA-C	ID15019277	WhatsHap	H_1	Mismatch	32
PacBio	HLA-C	ID15019277	WhatsHap	H_1	Mismatch	2826
PacBio	HLA-C	ID15019277	WhatsHap	H_1	Switch	1073
PacBio	HLA-C	ID15019277	WhatsHap	H_1	Switch	1180
PacBio	HLA-C	ID15019277	WhatsHap	H_2	Switch	1180
PacBio	HLA-C	ID15033614	WhatsHap	H_1	Mismatch	1180
PacBio	HLA-C	ID15033614	WhatsHap	H_1	Switch	339
PacBio	HLA-C	ID15033614	WhatsHap	H_1	Switch	730
PacBio	HLA-C	ID15033614	WhatsHap	H_2	Mismatch	730
PacBio	HLA-C	ID15033614	WhatsHap	H_2	Mismatch	100
PacBio	HLA-C	ID15033614	WhatsHap	H_2	Mismatch	2420
PacBio	HLA-C	ID15033614	WhatsHap	H_2	Switch	339
PacBio	HLA-C	ID15033614	WhatsHap	H_2	Switch	730
PacBio	HLA-C	ID15080550	HapCUT2	H_1	Switch	730
PacBio	HLA-C	ID15080550	HapCUT2	H_2	Switch	730
PacBio	HLA-C	ID15080550	WhatsHap	H_1	Switch	730
PacBio	HLA-C	ID15080550	WhatsHap	H_1	Switch	460
PacBio	HLA-C	ID15080550	WhatsHap	H_1	Switch	524
PacBio	HLA-C	ID15080550	WhatsHap	H_2	Mismatch	524
PacBio	HLA-C	ID15080550	WhatsHap	H_2	Mismatch	318
PacBio	HLA-C	ID15080550	WhatsHap	H_2	Mismatch	459
PacBio	HLA-C	ID15080550	WhatsHap	H_2	Switch	86
PacBio	HLA-C	ID15080550	WhatsHap	H_2	Switch	310
PacBio	HLA-C	ID15503254	HapCUT2	H_1	Switch	310
PacBio	HLA-C	ID15503254	HapCUT2	H_2	Switch	310
PacBio	HLA-C	ID15503254	WhatsHap	H_1	Switch	310
PacBio	HLA-C	ID15503254	WhatsHap	H_2	Switch	310
PacBio	HLA-C	ID16308036	HapCUT2	H_1	Switch	310
PacBio	HLA-C	ID16308036	HapCUT2	H_1	Switch	3672
PacBio	HLA-C	ID16308036	HapCUT2	H_2	Switch	730
PacBio	HLA-C	ID16308036	HapCUT2	H_2	Switch	3672
PacBio	HLA-C	ID16308036	WhatsHap	H_1	Switch	99
PacBio	HLA-C	ID16308036	WhatsHap	H_1	Switch	3672
PacBio	HLA-C	ID16308036	WhatsHap	H_1	Switch	3828
PacBio	HLA-C	ID16308036	WhatsHap	H_2	Mismatch	3828
PacBio	HLA-C	ID16308036	WhatsHap	H_2	Mismatch	32
PacBio	HLA-C	ID16308036	WhatsHap	H_2	Switch	99
PacBio	HLA-C	ID16308036	WhatsHap	H_2	Switch	3672
PacBio	HLA-C	ID16308036	WhatsHap	H_2	Switch	3828
PacBio	HLA-DQB1	ID15019277	DR2S	H_1	Mismatch	2342
PacBio	HLA-DQB1	ID15019277	DR2S	H_1	Mismatch	2071
PacBio	HLA-DQB1	ID15019277	DR2S	H_1	Mismatch	2736
PacBio	HLA-DQB1	ID15019277	DR2S	H_1	Mismatch	2743
PacBio	HLA-DQB1	ID15019277	DR2S	H_1	Mismatch	2763
PacBio	HLA-DQB1	ID15019277	DR2S	H_1	Mismatch	2764
PacBio	HLA-DQB1	ID15019277	DR2S	H_1	Mismatch	2782
PacBio	HLA-DQB1	ID15019277	HapCUT2	H_1	Mismatch	2782
PacBio	HLA-DQB1	ID15019277	HapCUT2	H_1	Mismatch	2741
PacBio	HLA-DQB1	ID15019277	HapCUT2	H_2	Mismatch	2341
PacBio	HLA-DQB1	ID15019277	HapCUT2	H_2	Mismatch	2344
PacBio	HLA-DQB1	ID15019277	HapCUT2	H_2	Mismatch	2382
PacBio	HLA-DQB1	ID15019277	HapCUT2	H_2	Mismatch	2396
PacBio	HLA-DQB1	ID15019277	HapCUT2	H_2	Mismatch	2407
PacBio	HLA-DQB1	ID15019277	HapCUT2	H_2	Mismatch	2414
PacBio	HLA-DQB1	ID15019277	HapCUT2	H_2	Mismatch	2446
PacBio	HLA-DQB1	ID15019277	HapCUT2	H_2	Mismatch	2450
PacBio	HLA-DQB1	ID15019277	HapCUT2	H_2	Mismatch	2604
PacBio	HLA-DQB1	ID15019277	HapCUT2	H_2	Mismatch	2605
PacBio	HLA-DQB1	ID15019277	HapCUT2	H_2	Mismatch	3277
PacBio	HLA-DQB1	ID15019277	HapCUT2	H_2	Mismatch	3278
PacBio	HLA-DQB1	ID15019277	HapCUT2	H_2	Mismatch	3924
PacBio	HLA-DQB1	ID15019277	HapCUT2	H_2	Mismatch	3925
PacBio	HLA-DQB1	ID15019277	HapCUT2	H_2	Mismatch	7546
PacBio	HLA-DQB1	ID15019277	WhatsHap	H_1	Mismatch	7546
PacBio	HLA-DQB1	ID15019277	WhatsHap	H_1	Mismatch	2741
PacBio	HLA-DQB1	ID15019277	WhatsHap	H_2	Mismatch	2341
PacBio	HLA-DQB1	ID15019277	WhatsHap	H_2	Mismatch	2344
PacBio	HLA-DQB1	ID15019277	WhatsHap	H_2	Mismatch	2382
PacBio	HLA-DQB1	ID15019277	WhatsHap	H_2	Mismatch	2396
PacBio	HLA-DQB1	ID15019277	WhatsHap	H_2	Mismatch	2407
PacBio	HLA-DQB1	ID15019277	WhatsHap	H_2	Mismatch	2414
PacBio	HLA-DQB1	ID15019277	WhatsHap	H_2	Mismatch	2446
PacBio	HLA-DQB1	ID15019277	WhatsHap	H_2	Mismatch	2450
PacBio	HLA-DQB1	ID15019277	WhatsHap	H_2	Mismatch	2604
PacBio	HLA-DQB1	ID15019277	WhatsHap	H_2	Mismatch	2605
PacBio	HLA-DQB1	ID15019277	WhatsHap	H_2	Mismatch	3277
PacBio	HLA-DQB1	ID15019277	WhatsHap	H_2	Mismatch	3278
PacBio	HLA-DQB1	ID15019277	WhatsHap	H_2	Mismatch	3924
PacBio	HLA-DQB1	ID15019277	WhatsHap	H_2	Mismatch	3925
PacBio	HLA-DQB1	ID15019277	WhatsHap	H_2	Mismatch	7546
PacBio	HLA-DQB1	ID15033614	HapCUT2	H_1	Mismatch	2327
PacBio	HLA-DQB1	ID15033614	HapCUT2	H_1	Mismatch	2330
PacBio	HLA-DQB1	ID15033614	HapCUT2	H_1	Mismatch	2368
PacBio	HLA-DQB1	ID15033614	HapCUT2	H_1	Mismatch	2382
PacBio	HLA-DQB1	ID15033614	HapCUT2	H_1	Mismatch	2393
PacBio	HLA-DQB1	ID15033614	HapCUT2	H_1	Mismatch	2400
PacBio	HLA-DQB1	ID15033614	HapCUT2	H_1	Mismatch	2432
PacBio	HLA-DQB1	ID15033614	HapCUT2	H_1	Mismatch	2436
PacBio	HLA-DQB1	ID15033614	HapCUT2	H_1	Mismatch	2589
PacBio	HLA-DQB1	ID15033614	HapCUT2	H_1	Mismatch	2590
PacBio	HLA-DQB1	ID15033614	HapCUT2	H_1	Mismatch	3248
PacBio	HLA-DQB1	ID15033614	HapCUT2	H_1	Mismatch	3249
PacBio	HLA-DQB1	ID15033614	HapCUT2	H_1	Mismatch	3895
PacBio	HLA-DQB1	ID15033614	HapCUT2	H_1	Mismatch	3896
PacBio	HLA-DQB1	ID15033614	HapCUT2	H_1	Mismatch	7466
PacBio	HLA-DQB1	ID15503254	DR2S	H_1	Mismatch	2059
PacBio	HLA-DQB1	ID15503254	DR2S	H_1	Mismatch	2060
PacBio	HLA-DQB1	ID15503254	DR2S	H_1	Mismatch	2717
PacBio	HLA-DQB1	ID15503254	DR2S	H_1	Mismatch	2736
PacBio	HLA-DQB1	ID15503254	DR2S	H_1	Mismatch	2762
PacBio	HLA-DQB1	ID15503254	DR2S	H_1	Mismatch	2763
PacBio	HLA-DQB1	ID15503254	DR2S	H_1	Mismatch	2894
PacBio	HLA-DQB1	ID15503254	HapCUT2	H_1	Mismatch	2894
PacBio	HLA-DQB1	ID15503254	HapCUT2	H_1	Mismatch	2737
PacBio	HLA-DQB1	ID15503254	HapCUT2	H_1	Switch	1561
PacBio	HLA-DQB1	ID15503254	HapCUT2	H_2	Mismatch	1561
PacBio	HLA-DQB1	ID15503254	HapCUT2	H_2	Mismatch	2343
PacBio	HLA-DQB1	ID15503254	HapCUT2	H_2	Mismatch	2381
PacBio	HLA-DQB1	ID15503254	HapCUT2	H_2	Mismatch	2395
PacBio	HLA-DQB1	ID15503254	HapCUT2	H_2	Mismatch	2406
PacBio	HLA-DQB1	ID15503254	HapCUT2	H_2	Mismatch	2413
PacBio	HLA-DQB1	ID15503254	HapCUT2	H_2	Mismatch	2445
PacBio	HLA-DQB1	ID15503254	HapCUT2	H_2	Mismatch	2446
PacBio	HLA-DQB1	ID15503254	HapCUT2	H_2	Mismatch	2603
PacBio	HLA-DQB1	ID15503254	HapCUT2	H_2	Mismatch	2604
PacBio	HLA-DQB1	ID15503254	HapCUT2	H_2	Mismatch	3276
PacBio	HLA-DQB1	ID15503254	HapCUT2	H_2	Mismatch	3277
PacBio	HLA-DQB1	ID15503254	HapCUT2	H_2	Mismatch	3923
PacBio	HLA-DQB1	ID15503254	HapCUT2	H_2	Mismatch	3924
PacBio	HLA-DQB1	ID15503254	HapCUT2	H_2	Mismatch	7545
PacBio	HLA-DQB1	ID15503254	HapCUT2	H_2	Switch	1429
PacBio	HLA-DQB1	ID15503254	HapCUT2	H_2	Switch	1561
PacBio	HLA-DQB1	ID15503254	WhatsHap	H_1	Mismatch	1561
PacBio	HLA-DQB1	ID15503254	WhatsHap	H_1	Mismatch	2736
PacBio	HLA-DQB1	ID15503254	WhatsHap	H_1	Mismatch	3295
PacBio	HLA-DQB1	ID15503254	WhatsHap	H_1	Switch	1429
PacBio	HLA-DQB1	ID15503254	WhatsHap	H_1	Switch	1561
PacBio	HLA-DQB1	ID15503254	WhatsHap	H_2	Mismatch	1561
PacBio	HLA-DQB1	ID15503254	WhatsHap	H_2	Mismatch	2343
PacBio	HLA-DQB1	ID15503254	WhatsHap	H_2	Mismatch	2381
PacBio	HLA-DQB1	ID15503254	WhatsHap	H_2	Mismatch	2395
PacBio	HLA-DQB1	ID15503254	WhatsHap	H_2	Mismatch	2406
PacBio	HLA-DQB1	ID15503254	WhatsHap	H_2	Mismatch	2413
PacBio	HLA-DQB1	ID15503254	WhatsHap	H_2	Mismatch	2445
PacBio	HLA-DQB1	ID15503254	WhatsHap	H_2	Mismatch	2446
PacBio	HLA-DQB1	ID15503254	WhatsHap	H_2	Mismatch	2603
PacBio	HLA-DQB1	ID15503254	WhatsHap	H_2	Mismatch	2604
PacBio	HLA-DQB1	ID15503254	WhatsHap	H_2	Mismatch	3276
PacBio	HLA-DQB1	ID15503254	WhatsHap	H_2	Mismatch	3277
PacBio	HLA-DQB1	ID15503254	WhatsHap	H_2	Mismatch	3923
PacBio	HLA-DQB1	ID15503254	WhatsHap	H_2	Mismatch	3924
PacBio	HLA-DQB1	ID15503254	WhatsHap	H_2	Mismatch	7545
PacBio	HLA-DQB1	ID15503254	WhatsHap	H_2	Switch	1429
PacBio	HLA-DQB1	ID15503254	WhatsHap	H_2	Switch	1561
PacBio	HLA-DQB1	ID16308036	DR2S	H_1	Mismatch	1561
PacBio	HLA-DQB1	ID16308036	HapCUT2	H_1	Mismatch	1561
PacBio	HLA-DQB1	ID16308036	HapCUT2	H_1	Mismatch	2321
PacBio	HLA-DQB1	ID16308036	HapCUT2	H_1	Mismatch	2359
PacBio	HLA-DQB1	ID16308036	HapCUT2	H_1	Mismatch	2373
PacBio	HLA-DQB1	ID16308036	HapCUT2	H_1	Mismatch	2389
PacBio	HLA-DQB1	ID16308036	HapCUT2	H_1	Mismatch	2390
PacBio	HLA-DQB1	ID16308036	HapCUT2	H_1	Mismatch	2423
PacBio	HLA-DQB1	ID16308036	HapCUT2	H_1	Mismatch	2427
PacBio	HLA-DQB1	ID16308036	HapCUT2	H_1	Mismatch	2469
PacBio	HLA-DQB1	ID16308036	HapCUT2	H_1	Mismatch	2473
PacBio	HLA-DQB1	ID16308036	HapCUT2	H_1	Mismatch	3254
PacBio	HLA-DQB1	ID16308036	HapCUT2	H_1	Mismatch	3255
PacBio	HLA-DQB1	ID16308036	HapCUT2	H_1	Mismatch	5025
PacBio	HLA-DQB1	ID16308036	HapCUT2	H_1	Mismatch	5026
PacBio	HLA-DQB1	ID16308036	HapCUT2	H_2	Mismatch	2716
PacBio	HLA-DQB1	ID16308036	HapCUT2	H_2	Mismatch	2717
PacBio	HLA-DQB1	ID16308036	HapCUT2	H_2	Mismatch	3872
PacBio	HLA-DQB1	ID16308036	HapCUT2	H_2	Mismatch	3873
PacBio	HLA-DQB1	ID16308036	WhatsHap	H_1	Mismatch	2318
PacBio	HLA-DQB1	ID16308036	WhatsHap	H_1	Mismatch	2321
PacBio	HLA-DQB1	ID16308036	WhatsHap	H_1	Mismatch	2359
PacBio	HLA-DQB1	ID16308036	WhatsHap	H_1	Mismatch	2373
PacBio	HLA-DQB1	ID16308036	WhatsHap	H_1	Mismatch	2391
PacBio	HLA-DQB1	ID16308036	WhatsHap	H_1	Mismatch	2392
PacBio	HLA-DQB1	ID16308036	WhatsHap	H_1	Mismatch	2423
PacBio	HLA-DQB1	ID16308036	WhatsHap	H_1	Mismatch	2428
PacBio	HLA-DQB1	ID16308036	WhatsHap	H_1	Mismatch	2469
PacBio	HLA-DQB1	ID16308036	WhatsHap	H_1	Mismatch	2473
PacBio	HLA-DQB1	ID16308036	WhatsHap	H_1	Mismatch	3254
PacBio	HLA-DQB1	ID16308036	WhatsHap	H_1	Mismatch	3255
PacBio	HLA-DQB1	ID16308036	WhatsHap	H_1	Mismatch	3880
PacBio	HLA-DQB1	ID16308036	WhatsHap	H_1	Mismatch	3881
PacBio	HLA-DQB1	ID16308036	WhatsHap	H_1	Mismatch	5002
PacBio	HLA-DQB1	ID16308036	WhatsHap	H_1	Mismatch	5003
PacBio	HLA-DQB1	ID16308036	WhatsHap	H_1	Switch	151
PacBio	HLA-DQB1	ID16308036	WhatsHap	H_2	Mismatch	151
PacBio	HLA-DQB1	ID16308036	WhatsHap	H_2	Mismatch	2720
PacBio	HLA-DQB1	ID16308036	WhatsHap	H_2	Mismatch	3273
PacBio	HLA-DQB1	ID16308036	WhatsHap	H_2	Mismatch	3274
PacBio	HLA-DQB1	ID16308036	WhatsHap	H_2	Switch	151
PacBio	HLA-DPB1	ID15019277	DR2S	H_1	Mismatch	351
PacBio	HLA-DPB1	ID15019277	DR2S	H_1	Mismatch	9150
PacBio	HLA-DPB1	ID15019277	DR2S	H_2	Mismatch	2958
PacBio	HLA-DPB1	ID15019277	HapCUT2	H_1	Switch	2958
PacBio	HLA-DPB1	ID15019277	HapCUT2	H_2	Mismatch	2958
PacBio	HLA-DPB1	ID15019277	HapCUT2	H_2	Mismatch	9205
PacBio	HLA-DPB1	ID15019277	WhatsHap	H_1	Switch	2222
PacBio	HLA-DPB1	ID15019277	WhatsHap	H_2	Mismatch	2222
PacBio	HLA-DPB1	ID15019277	WhatsHap	H_2	Mismatch	9205
PacBio	HLA-DPB1	ID15019277	WhatsHap	H_2	Switch	2389
PacBio	HLA-DPB1	ID15033614	DR2S	H_1	Mismatch	2389
PacBio	HLA-DPB1	ID15033614	HapCUT2	H_1	Mismatch	2389
PacBio	HLA-DPB1	ID15033614	HapCUT2	H_1	Mismatch	9059
PacBio	HLA-DPB1	ID15033614	HapCUT2	H_1	Mismatch	9205
PacBio	HLA-DPB1	ID15033614	HapCUT2	H_1	Mismatch	9206
PacBio	HLA-DPB1	ID15033614	HapCUT2	H_1	Switch	5096
PacBio	HLA-DPB1	ID15033614	HapCUT2	H_2	Switch	5096
PacBio	HLA-DPB1	ID15033614	WhatsHap	H_1	Mismatch	5096
PacBio	HLA-DPB1	ID15033614	WhatsHap	H_1	Mismatch	8459
PacBio	HLA-DPB1	ID15033614	WhatsHap	H_1	Mismatch	8863
PacBio	HLA-DPB1	ID15033614	WhatsHap	H_1	Mismatch	9059
PacBio	HLA-DPB1	ID15033614	WhatsHap	H_1	Mismatch	9188
PacBio	HLA-DPB1	ID15033614	WhatsHap	H_1	Mismatch	9189
PacBio	HLA-DPB1	ID15033614	WhatsHap	H_1	Mismatch	9234
PacBio	HLA-DPB1	ID15033614	WhatsHap	H_1	Switch	706
PacBio	HLA-DPB1	ID15033614	WhatsHap	H_1	Switch	811
PacBio	HLA-DPB1	ID15033614	WhatsHap	H_1	Switch	10705
PacBio	HLA-DPB1	ID15033614	WhatsHap	H_1	Switch	10733
PacBio	HLA-DPB1	ID15033614	WhatsHap	H_2	Mismatch	10733
PacBio	HLA-DPB1	ID15033614	WhatsHap	H_2	Mismatch	8460
PacBio	HLA-DPB1	ID15033614	WhatsHap	H_2	Mismatch	9186
PacBio	HLA-DPB1	ID15033614	WhatsHap	H_2	Mismatch	9187
PacBio	HLA-DPB1	ID15033614	WhatsHap	H_2	Switch	811
PacBio	HLA-DPB1	ID15033614	WhatsHap	H_2	Switch	10705
PacBio	HLA-DPB1	ID15033614	WhatsHap	H_2	Switch	10733
PacBio	HLA-DPB1	ID15080550	HapCUT2	H_1	Switch	10733
PacBio	HLA-DPB1	ID15080550	HapCUT2	H_2	Switch	10733
PacBio	HLA-DPB1	ID15080550	WhatsHap	H_1	Mismatch	10733
PacBio	HLA-DPB1	ID15080550	WhatsHap	H_1	Switch	811
PacBio	HLA-DPB1	ID15080550	WhatsHap	H_1	Switch	2253
PacBio	HLA-DPB1	ID15503254	DR2S	H_2	Mismatch	2253
PacBio	HLA-DPB1	ID15503254	HapCUT2	H_1	Switch	2253
PacBio	HLA-DPB1	ID15503254	HapCUT2	H_2	Switch	2253
PacBio	HLA-DPB1	ID15503254	WhatsHap	H_1	Switch	2253
PacBio	HLA-DPB1	ID15503254	WhatsHap	H_2	Switch	2253
PacBio	HLA-DPB1	ID16308036	DR2S	H_1	Mismatch	2253
PacBio	HLA-DPB1	ID16308036	DR2S	H_2	Mismatch	2253
PacBio	HLA-DPB1	ID16308036	DR2S	H_2	Mismatch	9156
PacBio	HLA-DPB1	ID16308036	WhatsHap	H_1	Switch	811
PacBio	HLA-DPB1	ID16308036	WhatsHap	H_2	Switch	811
simu_ONT	HLA-A	sample2	WhatsHap	H_1	Switch	452
simu_ONT	HLA-A	sample3	HapCUT2	H_1	Mismatch	3
simu_ONT	HLA-A	sample3	WhatsHap	H_1	Mismatch	3
simu_ONT	HLA-A	sample4	HapCUT2	H_1	Mismatch	3
simu_ONT	HLA-A	sample4	HapCUT2	H_1	Switch	1198
simu_ONT	HLA-A	sample4	HapCUT2	H_2	Switch	1198
simu_ONT	HLA-A	sample4	WhatsHap	H_1	Mismatch	4
simu_ONT	HLA-A	sample4	WhatsHap	H_1	Switch	700
simu_ONT	HLA-A	sample4	WhatsHap	H_2	Switch	700
simu_ONT	HLA-A	sample5	HapCUT2	H_1	Mismatch	3
simu_ONT	HLA-A	sample5	HapCUT2	H_1	Switch	1209
simu_ONT	HLA-A	sample5	HapCUT2	H_2	Switch	1209
simu_ONT	HLA-A	sample5	WhatsHap	H_1	Mismatch	3
simu_ONT	HLA-A	sample5	WhatsHap	H_1	Switch	528
simu_ONT	HLA-A	sample5	WhatsHap	H_2	Switch	528
simu_ONT	HLA-A	sample6	HapCUT2	H_1	Mismatch	4
simu_ONT	HLA-A	sample6	HapCUT2	H_1	Switch	430
simu_ONT	HLA-A	sample6	HapCUT2	H_2	Switch	430
simu_ONT	HLA-A	sample6	WhatsHap	H_1	Mismatch	4
simu_ONT	HLA-A	sample6	WhatsHap	H_1	Switch	430
simu_ONT	HLA-A	sample6	WhatsHap	H_2	Switch	430
simu_ONT	HLA-B	sample3	WhatsHap	H_1	Mismatch	578
simu_ONT	HLA-B	sample3	WhatsHap	H_1	Switch	51
simu_ONT	HLA-B	sample3	WhatsHap	H_1	Switch	189
simu_ONT	HLA-B	sample3	WhatsHap	H_2	Switch	189
simu_ONT	HLA-B	sample4	HapCUT2	H_1	Switch	189
simu_ONT	HLA-B	sample4	HapCUT2	H_2	Switch	189
simu_ONT	HLA-B	sample4	WhatsHap	H_1	Switch	189
simu_ONT	HLA-B	sample4	WhatsHap	H_2	Switch	189
simu_ONT	HLA-C	sample3	HapCUT2	H_1	Switch	3828
simu_ONT	HLA-C	sample3	HapCUT2	H_2	Mismatch	3828
simu_ONT	HLA-C	sample3	HapCUT2	H_2	Switch	727
simu_ONT	HLA-C	sample3	HapCUT2	H_2	Switch	1248
simu_ONT	HLA-C	sample3	WhatsHap	H_1	Switch	1248
simu_ONT	HLA-C	sample3	WhatsHap	H_2	Mismatch	1248
simu_ONT	HLA-C	sample3	WhatsHap	H_2	Switch	1043
simu_ONT	HLA-C	sample4	HapCUT2	H_1	Switch	723
simu_ONT	HLA-C	sample4	HapCUT2	H_2	Switch	723
simu_ONT	HLA-C	sample4	WhatsHap	H_1	Switch	723
simu_ONT	HLA-C	sample4	WhatsHap	H_2	Switch	723
simu_ONT	HLA-C	sample5	WhatsHap	H_1	Switch	723
simu_ONT	HLA-C	sample5	WhatsHap	H_2	Switch	723
simu_ONT	HLA-C	sample6	WhatsHap	H_1	Switch	723
simu_ONT	HLA-C	sample6	WhatsHap	H_2	Switch	723
simu_ONT	HLA-DRB1	sample3	HapCUT2	H_2	Mismatch	1539
simu_ONT	HLA-DRB1	sample3	HapCUT2	H_2	Mismatch	597
simu_ONT	HLA-DRB1	sample3	WhatsHap	H_2	Mismatch	596
simu_ONT	HLA-DRB1	sample3	WhatsHap	H_2	Mismatch	597
simu_ONT	HLA-DRB1	sample4	WhatsHap	H_1	Switch	342
simu_ONT	HLA-DRB1	sample5	DR2S	H_2	Mismatch	342
simu_ONT	HLA-DRB1	sample5	DR2S	H_2	Mismatch	1353
simu_ONT	HLA-DRB1	sample5	HapCUT2	H_1	Mismatch	233
simu_ONT	HLA-DRB1	sample5	HapCUT2	H_1	Mismatch	236
simu_ONT	HLA-DRB1	sample5	HapCUT2	H_1	Mismatch	723
simu_ONT	HLA-DRB1	sample5	HapCUT2	H_1	Switch	320
simu_ONT	HLA-DRB1	sample5	HapCUT2	H_1	Switch	422
simu_ONT	HLA-DRB1	sample5	HapCUT2	H_2	Mismatch	422
simu_ONT	HLA-DRB1	sample5	HapCUT2	H_2	Mismatch	16
simu_ONT	HLA-DRB1	sample5	HapCUT2	H_2	Mismatch	30
simu_ONT	HLA-DRB1	sample5	HapCUT2	H_2	Mismatch	71
simu_ONT	HLA-DRB1	sample5	HapCUT2	H_2	Mismatch	87
simu_ONT	HLA-DRB1	sample5	HapCUT2	H_2	Mismatch	601
simu_ONT	HLA-DRB1	sample5	HapCUT2	H_2	Mismatch	731
simu_ONT	HLA-DRB1	sample5	HapCUT2	H_2	Mismatch	1471
simu_ONT	HLA-DRB1	sample5	HapCUT2	H_2	Mismatch	1481
simu_ONT	HLA-DRB1	sample5	HapCUT2	H_2	Mismatch	3657
simu_ONT	HLA-DRB1	sample5	HapCUT2	H_2	Mismatch	3686
simu_ONT	HLA-DRB1	sample5	HapCUT2	H_2	Mismatch	3708
simu_ONT	HLA-DRB1	sample5	HapCUT2	H_2	Switch	320
simu_ONT	HLA-DRB1	sample5	WhatsHap	H_1	Mismatch	320
simu_ONT	HLA-DRB1	sample5	WhatsHap	H_1	Mismatch	236
simu_ONT	HLA-DRB1	sample5	WhatsHap	H_1	Mismatch	2097
simu_ONT	HLA-DRB1	sample5	WhatsHap	H_1	Switch	125
simu_ONT	HLA-DRB1	sample5	WhatsHap	H_1	Switch	320
simu_ONT	HLA-DRB1	sample5	WhatsHap	H_2	Mismatch	320
simu_ONT	HLA-DRB1	sample5	WhatsHap	H_2	Mismatch	16
simu_ONT	HLA-DRB1	sample5	WhatsHap	H_2	Mismatch	30
simu_ONT	HLA-DRB1	sample5	WhatsHap	H_2	Mismatch	71
simu_ONT	HLA-DRB1	sample5	WhatsHap	H_2	Mismatch	87
simu_ONT	HLA-DRB1	sample5	WhatsHap	H_2	Mismatch	603
simu_ONT	HLA-DRB1	sample5	WhatsHap	H_2	Mismatch	1445
simu_ONT	HLA-DRB1	sample5	WhatsHap	H_2	Mismatch	1465
simu_ONT	HLA-DRB1	sample5	WhatsHap	H_2	Mismatch	1475
simu_ONT	HLA-DRB1	sample5	WhatsHap	H_2	Mismatch	3651
simu_ONT	HLA-DRB1	sample5	WhatsHap	H_2	Mismatch	3680
simu_ONT	HLA-DRB1	sample5	WhatsHap	H_2	Mismatch	3702
simu_ONT	HLA-DRB1	sample5	WhatsHap	H_2	Switch	288
simu_ONT	HLA-DRB1	sample6	HapCUT2	H_2	Mismatch	288
simu_ONT	HLA-DRB1	sample6	HapCUT2	H_2	Mismatch	148
simu_ONT	HLA-DRB1	sample6	HapCUT2	H_2	Mismatch	162
simu_ONT	HLA-DRB1	sample6	HapCUT2	H_2	Mismatch	625
simu_ONT	HLA-DRB1	sample6	HapCUT2	H_2	Mismatch	642
simu_ONT	HLA-DRB1	sample6	HapCUT2	H_2	Mismatch	643
simu_ONT	HLA-DRB1	sample6	WhatsHap	H_1	Switch	56
simu_ONT	HLA-DRB1	sample6	WhatsHap	H_2	Mismatch	1
simu_ONT	HLA-DRB1	sample6	WhatsHap	H_2	Mismatch	20
simu_ONT	HLA-DRB1	sample6	WhatsHap	H_2	Mismatch	161
simu_ONT	HLA-DRB1	sample6	WhatsHap	H_2	Mismatch	241
simu_ONT	HLA-DRB1	sample6	WhatsHap	H_2	Mismatch	255
simu_ONT	HLA-DRB1	sample6	WhatsHap	H_2	Mismatch	307
simu_ONT	HLA-DRB1	sample6	WhatsHap	H_2	Mismatch	310
simu_ONT	HLA-DRB1	sample6	WhatsHap	H_2	Mismatch	642
simu_ONT	HLA-DRB1	sample6	WhatsHap	H_2	Mismatch	643
simu_ONT	HLA-DRB1	sample6	WhatsHap	H_2	Switch	133
simu_ONT	HLA-DQB1	sample2	HapCUT2	H_1	Mismatch	151
simu_ONT	HLA-DQB1	sample2	HapCUT2	H_1	Mismatch	1977
simu_ONT	HLA-DQB1	sample2	HapCUT2	H_1	Mismatch	2041
simu_ONT	HLA-DQB1	sample2	HapCUT2	H_1	Mismatch	2042
simu_ONT	HLA-DQB1	sample2	HapCUT2	H_1	Mismatch	2055
simu_ONT	HLA-DQB1	sample2	HapCUT2	H_1	Mismatch	3215
simu_ONT	HLA-DQB1	sample2	HapCUT2	H_1	Switch	857
simu_ONT	HLA-DQB1	sample2	HapCUT2	H_1	Switch	2716
simu_ONT	HLA-DQB1	sample2	HapCUT2	H_1	Switch	4472
simu_ONT	HLA-DQB1	sample2	HapCUT2	H_2	Mismatch	4472
simu_ONT	HLA-DQB1	sample2	HapCUT2	H_2	Mismatch	3215
simu_ONT	HLA-DQB1	sample2	HapCUT2	H_2	Switch	857
simu_ONT	HLA-DQB1	sample2	HapCUT2	H_2	Switch	2716
simu_ONT	HLA-DQB1	sample2	HapCUT2	H_2	Switch	4492
simu_ONT	HLA-DQB1	sample2	WhatsHap	H_1	Mismatch	4492
simu_ONT	HLA-DQB1	sample2	WhatsHap	H_1	Mismatch	1206
simu_ONT	HLA-DQB1	sample2	WhatsHap	H_1	Mismatch	1971
simu_ONT	HLA-DQB1	sample2	WhatsHap	H_1	Mismatch	1977
simu_ONT	HLA-DQB1	sample2	WhatsHap	H_1	Mismatch	2041
simu_ONT	HLA-DQB1	sample2	WhatsHap	H_1	Mismatch	2042
simu_ONT	HLA-DQB1	sample2	WhatsHap	H_1	Mismatch	2055
simu_ONT	HLA-DQB1	sample2	WhatsHap	H_1	Mismatch	3215
simu_ONT	HLA-DQB1	sample2	WhatsHap	H_1	Switch	278
simu_ONT	HLA-DQB1	sample2	WhatsHap	H_1	Switch	2100
simu_ONT	HLA-DQB1	sample2	WhatsHap	H_1	Switch	2224
simu_ONT	HLA-DQB1	sample2	WhatsHap	H_1	Switch	2410
simu_ONT	HLA-DQB1	sample2	WhatsHap	H_1	Switch	2489
simu_ONT	HLA-DQB1	sample2	WhatsHap	H_2	Mismatch	2489
simu_ONT	HLA-DQB1	sample2	WhatsHap	H_2	Mismatch	1207
simu_ONT	HLA-DQB1	sample2	WhatsHap	H_2	Mismatch	2585
simu_ONT	HLA-DQB1	sample2	WhatsHap	H_2	Mismatch	3215
simu_ONT	HLA-DQB1	sample2	WhatsHap	H_2	Mismatch	5883
simu_ONT	HLA-DQB1	sample2	WhatsHap	H_2	Mismatch	5884
simu_ONT	HLA-DQB1	sample2	WhatsHap	H_2	Mismatch	6020
simu_ONT	HLA-DQB1	sample2	WhatsHap	H_2	Switch	239
simu_ONT	HLA-DQB1	sample2	WhatsHap	H_2	Switch	278
simu_ONT	HLA-DQB1	sample2	WhatsHap	H_2	Switch	2100
simu_ONT	HLA-DQB1	sample2	WhatsHap	H_2	Switch	2224
simu_ONT	HLA-DQB1	sample2	WhatsHap	H_2	Switch	2410
simu_ONT	HLA-DQB1	sample2	WhatsHap	H_2	Switch	2489
simu_ONT	HLA-DQB1	sample3	HapCUT2	H_1	Mismatch	2489
simu_ONT	HLA-DQB1	sample3	HapCUT2	H_1	Mismatch	1969
simu_ONT	HLA-DQB1	sample3	HapCUT2	H_1	Mismatch	2007
simu_ONT	HLA-DQB1	sample3	HapCUT2	H_1	Mismatch	2021
simu_ONT	HLA-DQB1	sample3	HapCUT2	H_1	Mismatch	2032
simu_ONT	HLA-DQB1	sample3	HapCUT2	H_1	Mismatch	2037
simu_ONT	HLA-DQB1	sample3	HapCUT2	H_1	Mismatch	2071
simu_ONT	HLA-DQB1	sample3	HapCUT2	H_1	Mismatch	2075
simu_ONT	HLA-DQB1	sample3	HapCUT2	H_1	Mismatch	2229
simu_ONT	HLA-DQB1	sample3	HapCUT2	H_1	Mismatch	2230
simu_ONT	HLA-DQB1	sample3	HapCUT2	H_1	Mismatch	2902
simu_ONT	HLA-DQB1	sample3	HapCUT2	H_1	Mismatch	2903
simu_ONT	HLA-DQB1	sample3	HapCUT2	H_1	Mismatch	3546
simu_ONT	HLA-DQB1	sample3	HapCUT2	H_1	Mismatch	3547
simu_ONT	HLA-DQB1	sample3	WhatsHap	H_1	Mismatch	1966
simu_ONT	HLA-DQB1	sample3	WhatsHap	H_1	Mismatch	1969
simu_ONT	HLA-DQB1	sample3	WhatsHap	H_1	Mismatch	2007
simu_ONT	HLA-DQB1	sample3	WhatsHap	H_1	Mismatch	2021
simu_ONT	HLA-DQB1	sample3	WhatsHap	H_1	Mismatch	2032
simu_ONT	HLA-DQB1	sample3	WhatsHap	H_1	Mismatch	2037
simu_ONT	HLA-DQB1	sample3	WhatsHap	H_1	Mismatch	2071
simu_ONT	HLA-DQB1	sample3	WhatsHap	H_1	Mismatch	2072
simu_ONT	HLA-DQB1	sample3	WhatsHap	H_1	Mismatch	2229
simu_ONT	HLA-DQB1	sample3	WhatsHap	H_1	Mismatch	2230
simu_ONT	HLA-DQB1	sample3	WhatsHap	H_1	Mismatch	2361
simu_ONT	HLA-DQB1	sample3	WhatsHap	H_1	Mismatch	2362
simu_ONT	HLA-DQB1	sample3	WhatsHap	H_1	Mismatch	2902
simu_ONT	HLA-DQB1	sample3	WhatsHap	H_1	Mismatch	2903
simu_ONT	HLA-DQB1	sample3	WhatsHap	H_1	Mismatch	3546
simu_ONT	HLA-DQB1	sample3	WhatsHap	H_1	Mismatch	3547
simu_ONT	HLA-DQB1	sample3	WhatsHap	H_1	Switch	1187
simu_ONT	HLA-DQB1	sample3	WhatsHap	H_2	Mismatch	1187
simu_ONT	HLA-DQB1	sample3	WhatsHap	H_2	Switch	1055
simu_ONT	HLA-DQB1	sample3	WhatsHap	H_2	Switch	1187
simu_ONT	HLA-DQB1	sample5	HapCUT2	H_2	Mismatch	1187
simu_ONT	HLA-DQB1	sample5	HapCUT2	H_2	Mismatch	2016
simu_ONT	HLA-DQB1	sample5	HapCUT2	H_2	Mismatch	2047
simu_ONT	HLA-DQB1	sample5	HapCUT2	H_2	Mismatch	2052
simu_ONT	HLA-DQB1	sample5	HapCUT2	H_2	Mismatch	2878
simu_ONT	HLA-DQB1	sample5	HapCUT2	H_2	Mismatch	2879
simu_ONT	HLA-DQB1	sample5	HapCUT2	H_2	Mismatch	4655
simu_ONT	HLA-DQB1	sample5	HapCUT2	H_2	Mismatch	4656
simu_ONT	HLA-DQB1	sample5	WhatsHap	H_1	Switch	25
simu_ONT	HLA-DQB1	sample5	WhatsHap	H_2	Mismatch	25
simu_ONT	HLA-DQB1	sample5	WhatsHap	H_2	Mismatch	2016
simu_ONT	HLA-DQB1	sample5	WhatsHap	H_2	Mismatch	2047
simu_ONT	HLA-DQB1	sample5	WhatsHap	H_2	Mismatch	2052
simu_ONT	HLA-DQB1	sample5	WhatsHap	H_2	Mismatch	2878
simu_ONT	HLA-DQB1	sample5	WhatsHap	H_2	Mismatch	2879
simu_ONT	HLA-DQB1	sample5	WhatsHap	H_2	Mismatch	4660
simu_ONT	HLA-DQB1	sample5	WhatsHap	H_2	Mismatch	4661
simu_ONT	HLA-DQB1	sample5	WhatsHap	H_2	Switch	72
simu_ONT	HLA-DQB1	sample6	HapCUT2	H_1	Mismatch	72
simu_ONT	HLA-DQB1	sample6	HapCUT2	H_1	Mismatch	1945
simu_ONT	HLA-DQB1	sample6	HapCUT2	H_1	Mismatch	2878
simu_ONT	HLA-DQB1	sample6	HapCUT2	H_1	Mismatch	2879
simu_ONT	HLA-DQB1	sample6	WhatsHap	H_1	Mismatch	1942
simu_ONT	HLA-DQB1	sample6	WhatsHap	H_1	Mismatch	1945
simu_ONT	HLA-DQB1	sample6	WhatsHap	H_1	Mismatch	2052
simu_ONT	HLA-DQB1	sample6	WhatsHap	H_1	Mismatch	2879
simu_ONT	HLA-DQB1	sample6	WhatsHap	H_1	Switch	2047
simu_ONT	HLA-DQB1	sample6	WhatsHap	H_2	Mismatch	2047
simu_ONT	HLA-DQB1	sample6	WhatsHap	H_2	Mismatch	2052
simu_ONT	HLA-DQB1	sample6	WhatsHap	H_2	Switch	2047
simu_ONT	HLA-DPB1	sample3	HapCUT2	H_1	Mismatch	811
simu_ONT	HLA-DPB1	sample3	HapCUT2	H_1	Mismatch	4402
simu_ONT	HLA-DPB1	sample3	WhatsHap	H_1	Mismatch	4386
simu_ONT	HLA-DPB1	sample3	WhatsHap	H_1	Mismatch	4387
simu_ONT	HLA-DPB1	sample3	WhatsHap	H_1	Mismatch	4434
simu_ONT	HLA-DPB1	sample3	WhatsHap	H_1	Switch	207
simu_ONT	HLA-DPB1	sample3	WhatsHap	H_1	Switch	436
simu_ONT	HLA-DPB1	sample3	WhatsHap	H_1	Switch	3657
simu_ONT	HLA-DPB1	sample3	WhatsHap	H_1	Switch	3764
simu_ONT	HLA-DPB1	sample3	WhatsHap	H_2	Mismatch	3764
simu_ONT	HLA-DPB1	sample3	WhatsHap	H_2	Mismatch	4354
simu_ONT	HLA-DPB1	sample3	WhatsHap	H_2	Switch	436
simu_ONT	HLA-DPB1	sample3	WhatsHap	H_2	Switch	3657
simu_ONT	HLA-DPB1	sample3	WhatsHap	H_2	Switch	3764
simu_ONT	HLA-DPB1	sample5	HapCUT2	H_1	Switch	3764
simu_ONT	HLA-DPB1	sample5	HapCUT2	H_2	Switch	3764
simu_ONT	HLA-DPB1	sample5	WhatsHap	H_1	Switch	3764
simu_ONT	HLA-DPB1	sample5	WhatsHap	H_2	Switch	3764
simu_ONT	HLA-DPB1	sample6	HapCUT2	H_1	Mismatch	3764
simu_ONT	HLA-DPB1	sample6	HapCUT2	H_1	Mismatch	4430
simu_ONT	HLA-DPB1	sample6	HapCUT2	H_1	Switch	351
simu_ONT	HLA-DPB1	sample6	WhatsHap	H_1	Mismatch	351
simu_ONT	HLA-DPB1	sample6	WhatsHap	H_1	Mismatch	4430
simu_PacBio	HLA-A	sample2	WhatsHap	H_1	Switch	430
simu_PacBio	HLA-A	sample3	HapCUT2	H_1	Mismatch	3
simu_PacBio	HLA-A	sample3	WhatsHap	H_1	Mismatch	3
simu_PacBio	HLA-A	sample4	HapCUT2	H_1	Mismatch	3
simu_PacBio	HLA-A	sample4	HapCUT2	H_1	Switch	1198
simu_PacBio	HLA-A	sample4	HapCUT2	H_2	Switch	1198
simu_PacBio	HLA-A	sample4	WhatsHap	H_1	Mismatch	4
simu_PacBio	HLA-A	sample4	WhatsHap	H_1	Switch	700
simu_PacBio	HLA-A	sample4	WhatsHap	H_2	Switch	700
simu_PacBio	HLA-A	sample5	HapCUT2	H_1	Mismatch	3
simu_PacBio	HLA-A	sample5	HapCUT2	H_1	Switch	1209
simu_PacBio	HLA-A	sample5	HapCUT2	H_2	Switch	1209
simu_PacBio	HLA-A	sample5	WhatsHap	H_1	Mismatch	3
simu_PacBio	HLA-A	sample5	WhatsHap	H_1	Switch	528
simu_PacBio	HLA-A	sample5	WhatsHap	H_2	Switch	528
simu_PacBio	HLA-A	sample6	HapCUT2	H_1	Mismatch	4
simu_PacBio	HLA-A	sample6	HapCUT2	H_1	Switch	430
simu_PacBio	HLA-A	sample6	HapCUT2	H_2	Switch	430
simu_PacBio	HLA-A	sample6	WhatsHap	H_1	Mismatch	4
simu_PacBio	HLA-A	sample6	WhatsHap	H_1	Switch	430
simu_PacBio	HLA-A	sample6	WhatsHap	H_2	Switch	430
simu_PacBio	HLA-B	sample3	WhatsHap	H_1	Mismatch	189
simu_PacBio	HLA-B	sample3	WhatsHap	H_1	Switch	51
simu_PacBio	HLA-B	sample3	WhatsHap	H_1	Switch	189
simu_PacBio	HLA-B	sample3	WhatsHap	H_2	Switch	189
simu_PacBio	HLA-B	sample4	HapCUT2	H_1	Switch	189
simu_PacBio	HLA-B	sample4	HapCUT2	H_2	Switch	189
simu_PacBio	HLA-B	sample4	WhatsHap	H_1	Switch	189
simu_PacBio	HLA-B	sample4	WhatsHap	H_2	Switch	189
simu_PacBio	HLA-C	sample3	DR2S	H_2	Mismatch	723
simu_PacBio	HLA-C	sample3	HapCUT2	H_1	Switch	723
simu_PacBio	HLA-C	sample3	HapCUT2	H_2	Mismatch	723
simu_PacBio	HLA-C	sample3	HapCUT2	H_2	Switch	727
simu_PacBio	HLA-C	sample3	HapCUT2	H_2	Switch	1248
simu_PacBio	HLA-C	sample3	WhatsHap	H_1	Switch	1248
simu_PacBio	HLA-C	sample3	WhatsHap	H_2	Mismatch	1248
simu_PacBio	HLA-C	sample3	WhatsHap	H_2	Switch	1043
simu_PacBio	HLA-C	sample4	HapCUT2	H_1	Switch	4134
simu_PacBio	HLA-C	sample4	HapCUT2	H_2	Switch	4134
simu_PacBio	HLA-C	sample4	WhatsHap	H_1	Mismatch	4134
simu_PacBio	HLA-C	sample4	WhatsHap	H_1	Switch	3648
simu_PacBio	HLA-C	sample4	WhatsHap	H_1	Switch	3688
simu_PacBio	HLA-C	sample4	WhatsHap	H_2	Mismatch	3688
simu_PacBio	HLA-C	sample4	WhatsHap	H_2	Mismatch	3651
simu_PacBio	HLA-C	sample4	WhatsHap	H_2	Switch	3688
simu_PacBio	HLA-C	sample5	WhatsHap	H_1	Switch	3688
simu_PacBio	HLA-C	sample5	WhatsHap	H_2	Switch	3688
simu_PacBio	HLA-C	sample6	HapCUT2	H_1	Switch	3688
simu_PacBio	HLA-C	sample6	HapCUT2	H_2	Switch	3688
simu_PacBio	HLA-C	sample6	WhatsHap	H_1	Switch	3688
simu_PacBio	HLA-C	sample6	WhatsHap	H_2	Switch	3688
simu_PacBio	HLA-DRB1	sample3	HapCUT2	H_2	Mismatch	133
simu_PacBio	HLA-DRB1	sample3	HapCUT2	H_2	Mismatch	597
simu_PacBio	HLA-DRB1	sample3	WhatsHap	H_2	Mismatch	596
simu_PacBio	HLA-DRB1	sample3	WhatsHap	H_2	Mismatch	597
simu_PacBio	HLA-DRB1	sample4	WhatsHap	H_1	Switch	342
simu_PacBio	HLA-DRB1	sample5	DR2S	H_2	Mismatch	342
simu_PacBio	HLA-DRB1	sample5	DR2S	H_2	Mismatch	1353
simu_PacBio	HLA-DRB1	sample5	HapCUT2	H_1	Mismatch	233
simu_PacBio	HLA-DRB1	sample5	HapCUT2	H_1	Mismatch	236
simu_PacBio	HLA-DRB1	sample5	HapCUT2	H_1	Switch	195
simu_PacBio	HLA-DRB1	sample5	HapCUT2	H_2	Mismatch	195
simu_PacBio	HLA-DRB1	sample5	HapCUT2	H_2	Mismatch	16
simu_PacBio	HLA-DRB1	sample5	HapCUT2	H_2	Mismatch	30
simu_PacBio	HLA-DRB1	sample5	HapCUT2	H_2	Mismatch	71
simu_PacBio	HLA-DRB1	sample5	HapCUT2	H_2	Mismatch	87
simu_PacBio	HLA-DRB1	sample5	HapCUT2	H_2	Mismatch	603
simu_PacBio	HLA-DRB1	sample5	HapCUT2	H_2	Mismatch	1445
simu_PacBio	HLA-DRB1	sample5	HapCUT2	H_2	Mismatch	1465
simu_PacBio	HLA-DRB1	sample5	HapCUT2	H_2	Mismatch	1475
simu_PacBio	HLA-DRB1	sample5	HapCUT2	H_2	Mismatch	3651
simu_PacBio	HLA-DRB1	sample5	HapCUT2	H_2	Mismatch	3680
simu_PacBio	HLA-DRB1	sample5	HapCUT2	H_2	Mismatch	3702
simu_PacBio	HLA-DRB1	sample5	HapCUT2	H_2	Switch	195
simu_PacBio	HLA-DRB1	sample5	WhatsHap	H_1	Mismatch	195
simu_PacBio	HLA-DRB1	sample5	WhatsHap	H_1	Mismatch	236
simu_PacBio	HLA-DRB1	sample5	WhatsHap	H_1	Mismatch	606
simu_PacBio	HLA-DRB1	sample5	WhatsHap	H_1	Mismatch	607
simu_PacBio	HLA-DRB1	sample5	WhatsHap	H_1	Mismatch	1352
simu_PacBio	HLA-DRB1	sample5	WhatsHap	H_1	Mismatch	1353
simu_PacBio	HLA-DRB1	sample5	WhatsHap	H_1	Switch	140
simu_PacBio	HLA-DRB1	sample5	WhatsHap	H_2	Mismatch	140
simu_PacBio	HLA-DRB1	sample5	WhatsHap	H_2	Mismatch	16
simu_PacBio	HLA-DRB1	sample5	WhatsHap	H_2	Mismatch	30
simu_PacBio	HLA-DRB1	sample5	WhatsHap	H_2	Mismatch	71
simu_PacBio	HLA-DRB1	sample5	WhatsHap	H_2	Mismatch	87
simu_PacBio	HLA-DRB1	sample5	WhatsHap	H_2	Mismatch	607
simu_PacBio	HLA-DRB1	sample5	WhatsHap	H_2	Mismatch	1359
simu_PacBio	HLA-DRB1	sample5	WhatsHap	H_2	Mismatch	1465
simu_PacBio	HLA-DRB1	sample5	WhatsHap	H_2	Mismatch	1475
simu_PacBio	HLA-DRB1	sample5	WhatsHap	H_2	Mismatch	3651
simu_PacBio	HLA-DRB1	sample5	WhatsHap	H_2	Mismatch	3680
simu_PacBio	HLA-DRB1	sample5	WhatsHap	H_2	Mismatch	3702
simu_PacBio	HLA-DRB1	sample5	WhatsHap	H_2	Switch	195
simu_PacBio	HLA-DRB1	sample6	HapCUT2	H_2	Mismatch	195
simu_PacBio	HLA-DRB1	sample6	HapCUT2	H_2	Mismatch	148
simu_PacBio	HLA-DRB1	sample6	HapCUT2	H_2	Mismatch	162
simu_PacBio	HLA-DRB1	sample6	HapCUT2	H_2	Mismatch	625
simu_PacBio	HLA-DRB1	sample6	HapCUT2	H_2	Mismatch	642
simu_PacBio	HLA-DRB1	sample6	HapCUT2	H_2	Mismatch	643
simu_PacBio	HLA-DRB1	sample6	WhatsHap	H_1	Switch	56
simu_PacBio	HLA-DRB1	sample6	WhatsHap	H_2	Mismatch	1
simu_PacBio	HLA-DRB1	sample6	WhatsHap	H_2	Mismatch	20
simu_PacBio	HLA-DRB1	sample6	WhatsHap	H_2	Mismatch	161
simu_PacBio	HLA-DRB1	sample6	WhatsHap	H_2	Mismatch	241
simu_PacBio	HLA-DRB1	sample6	WhatsHap	H_2	Mismatch	255
simu_PacBio	HLA-DRB1	sample6	WhatsHap	H_2	Mismatch	307
simu_PacBio	HLA-DRB1	sample6	WhatsHap	H_2	Mismatch	310
simu_PacBio	HLA-DRB1	sample6	WhatsHap	H_2	Mismatch	642
simu_PacBio	HLA-DRB1	sample6	WhatsHap	H_2	Mismatch	643
simu_PacBio	HLA-DRB1	sample6	WhatsHap	H_2	Switch	133
simu_PacBio	HLA-DQB1	sample2	HapCUT2	H_1	Mismatch	2047
simu_PacBio	HLA-DQB1	sample2	HapCUT2	H_1	Mismatch	1977
simu_PacBio	HLA-DQB1	sample2	HapCUT2	H_1	Mismatch	2041
simu_PacBio	HLA-DQB1	sample2	HapCUT2	H_1	Mismatch	2042
simu_PacBio	HLA-DQB1	sample2	HapCUT2	H_1	Mismatch	2055
simu_PacBio	HLA-DQB1	sample2	HapCUT2	H_1	Mismatch	3215
simu_PacBio	HLA-DQB1	sample2	HapCUT2	H_1	Switch	857
simu_PacBio	HLA-DQB1	sample2	HapCUT2	H_1	Switch	2716
simu_PacBio	HLA-DQB1	sample2	HapCUT2	H_1	Switch	4472
simu_PacBio	HLA-DQB1	sample2	HapCUT2	H_2	Mismatch	4472
simu_PacBio	HLA-DQB1	sample2	HapCUT2	H_2	Mismatch	3215
simu_PacBio	HLA-DQB1	sample2	HapCUT2	H_2	Switch	857
simu_PacBio	HLA-DQB1	sample2	HapCUT2	H_2	Switch	2716
simu_PacBio	HLA-DQB1	sample2	HapCUT2	H_2	Switch	4492
simu_PacBio	HLA-DQB1	sample2	WhatsHap	H_1	Mismatch	4492
simu_PacBio	HLA-DQB1	sample2	WhatsHap	H_1	Mismatch	1206
simu_PacBio	HLA-DQB1	sample2	WhatsHap	H_1	Mismatch	1971
simu_PacBio	HLA-DQB1	sample2	WhatsHap	H_1	Mismatch	1977
simu_PacBio	HLA-DQB1	sample2	WhatsHap	H_1	Mismatch	2041
simu_PacBio	HLA-DQB1	sample2	WhatsHap	H_1	Mismatch	2042
simu_PacBio	HLA-DQB1	sample2	WhatsHap	H_1	Mismatch	2055
simu_PacBio	HLA-DQB1	sample2	WhatsHap	H_1	Mismatch	3215
simu_PacBio	HLA-DQB1	sample2	WhatsHap	H_1	Switch	278
simu_PacBio	HLA-DQB1	sample2	WhatsHap	H_1	Switch	2100
simu_PacBio	HLA-DQB1	sample2	WhatsHap	H_1	Switch	2224
simu_PacBio	HLA-DQB1	sample2	WhatsHap	H_1	Switch	2410
simu_PacBio	HLA-DQB1	sample2	WhatsHap	H_1	Switch	2489
simu_PacBio	HLA-DQB1	sample2	WhatsHap	H_2	Mismatch	2489
simu_PacBio	HLA-DQB1	sample2	WhatsHap	H_2	Mismatch	1207
simu_PacBio	HLA-DQB1	sample2	WhatsHap	H_2	Mismatch	2585
simu_PacBio	HLA-DQB1	sample2	WhatsHap	H_2	Mismatch	3215
simu_PacBio	HLA-DQB1	sample2	WhatsHap	H_2	Mismatch	5883
simu_PacBio	HLA-DQB1	sample2	WhatsHap	H_2	Mismatch	5884
simu_PacBio	HLA-DQB1	sample2	WhatsHap	H_2	Mismatch	6020
simu_PacBio	HLA-DQB1	sample2	WhatsHap	H_2	Switch	239
simu_PacBio	HLA-DQB1	sample2	WhatsHap	H_2	Switch	278
simu_PacBio	HLA-DQB1	sample2	WhatsHap	H_2	Switch	2100
simu_PacBio	HLA-DQB1	sample2	WhatsHap	H_2	Switch	2224
simu_PacBio	HLA-DQB1	sample2	WhatsHap	H_2	Switch	2410
simu_PacBio	HLA-DQB1	sample2	WhatsHap	H_2	Switch	2489
simu_PacBio	HLA-DQB1	sample3	HapCUT2	H_1	Mismatch	2489
simu_PacBio	HLA-DQB1	sample3	HapCUT2	H_1	Mismatch	1969
simu_PacBio	HLA-DQB1	sample3	HapCUT2	H_1	Mismatch	2007
simu_PacBio	HLA-DQB1	sample3	HapCUT2	H_1	Mismatch	2021
simu_PacBio	HLA-DQB1	sample3	HapCUT2	H_1	Mismatch	2032
simu_PacBio	HLA-DQB1	sample3	HapCUT2	H_1	Mismatch	2037
simu_PacBio	HLA-DQB1	sample3	HapCUT2	H_1	Mismatch	2071
simu_PacBio	HLA-DQB1	sample3	HapCUT2	H_1	Mismatch	2075
simu_PacBio	HLA-DQB1	sample3	HapCUT2	H_1	Mismatch	2229
simu_PacBio	HLA-DQB1	sample3	HapCUT2	H_1	Mismatch	2230
simu_PacBio	HLA-DQB1	sample3	HapCUT2	H_1	Mismatch	2902
simu_PacBio	HLA-DQB1	sample3	HapCUT2	H_1	Mismatch	2903
simu_PacBio	HLA-DQB1	sample3	HapCUT2	H_1	Mismatch	3546
simu_PacBio	HLA-DQB1	sample3	HapCUT2	H_1	Mismatch	3547
simu_PacBio	HLA-DQB1	sample3	WhatsHap	H_1	Mismatch	1966
simu_PacBio	HLA-DQB1	sample3	WhatsHap	H_1	Mismatch	1969
simu_PacBio	HLA-DQB1	sample3	WhatsHap	H_1	Mismatch	2007
simu_PacBio	HLA-DQB1	sample3	WhatsHap	H_1	Mismatch	2021
simu_PacBio	HLA-DQB1	sample3	WhatsHap	H_1	Mismatch	2032
simu_PacBio	HLA-DQB1	sample3	WhatsHap	H_1	Mismatch	2037
simu_PacBio	HLA-DQB1	sample3	WhatsHap	H_1	Mismatch	2071
simu_PacBio	HLA-DQB1	sample3	WhatsHap	H_1	Mismatch	2072
simu_PacBio	HLA-DQB1	sample3	WhatsHap	H_1	Mismatch	2229
simu_PacBio	HLA-DQB1	sample3	WhatsHap	H_1	Mismatch	2230
simu_PacBio	HLA-DQB1	sample3	WhatsHap	H_1	Mismatch	2361
simu_PacBio	HLA-DQB1	sample3	WhatsHap	H_1	Mismatch	2362
simu_PacBio	HLA-DQB1	sample3	WhatsHap	H_1	Mismatch	2902
simu_PacBio	HLA-DQB1	sample3	WhatsHap	H_1	Mismatch	2903
simu_PacBio	HLA-DQB1	sample3	WhatsHap	H_1	Mismatch	3546
simu_PacBio	HLA-DQB1	sample3	WhatsHap	H_1	Mismatch	3547
simu_PacBio	HLA-DQB1	sample3	WhatsHap	H_1	Switch	1187
simu_PacBio	HLA-DQB1	sample3	WhatsHap	H_2	Mismatch	1187
simu_PacBio	HLA-DQB1	sample3	WhatsHap	H_2	Switch	1055
simu_PacBio	HLA-DQB1	sample3	WhatsHap	H_2	Switch	1187
simu_PacBio	HLA-DQB1	sample5	HapCUT2	H_2	Mismatch	1187
simu_PacBio	HLA-DQB1	sample5	HapCUT2	H_2	Mismatch	2016
simu_PacBio	HLA-DQB1	sample5	HapCUT2	H_2	Mismatch	2047
simu_PacBio	HLA-DQB1	sample5	HapCUT2	H_2	Mismatch	2052
simu_PacBio	HLA-DQB1	sample5	HapCUT2	H_2	Mismatch	2878
simu_PacBio	HLA-DQB1	sample5	HapCUT2	H_2	Mismatch	2879
simu_PacBio	HLA-DQB1	sample5	HapCUT2	H_2	Mismatch	4655
simu_PacBio	HLA-DQB1	sample5	HapCUT2	H_2	Mismatch	4656
simu_PacBio	HLA-DQB1	sample5	WhatsHap	H_2	Mismatch	2015
simu_PacBio	HLA-DQB1	sample5	WhatsHap	H_2	Mismatch	2016
simu_PacBio	HLA-DQB1	sample5	WhatsHap	H_2	Mismatch	2047
simu_PacBio	HLA-DQB1	sample5	WhatsHap	H_2	Mismatch	2052
simu_PacBio	HLA-DQB1	sample5	WhatsHap	H_2	Mismatch	2878
simu_PacBio	HLA-DQB1	sample5	WhatsHap	H_2	Mismatch	2879
simu_PacBio	HLA-DQB1	sample5	WhatsHap	H_2	Mismatch	4655
simu_PacBio	HLA-DQB1	sample5	WhatsHap	H_2	Mismatch	4656
simu_PacBio	HLA-DQB1	sample6	HapCUT2	H_1	Mismatch	1942
simu_PacBio	HLA-DQB1	sample6	HapCUT2	H_1	Mismatch	1945
simu_PacBio	HLA-DQB1	sample6	HapCUT2	H_1	Mismatch	2878
simu_PacBio	HLA-DQB1	sample6	HapCUT2	H_1	Mismatch	2879
simu_PacBio	HLA-DQB1	sample6	HapCUT2	H_1	Switch	2047
simu_PacBio	HLA-DQB1	sample6	HapCUT2	H_1	Switch	2052
simu_PacBio	HLA-DQB1	sample6	HapCUT2	H_1	Switch	2340
simu_PacBio	HLA-DQB1	sample6	HapCUT2	H_2	Mismatch	2340
simu_PacBio	HLA-DQB1	sample6	HapCUT2	H_2	Mismatch	2052
simu_PacBio	HLA-DQB1	sample6	HapCUT2	H_2	Switch	2047
simu_PacBio	HLA-DQB1	sample6	WhatsHap	H_1	Mismatch	2047
simu_PacBio	HLA-DQB1	sample6	WhatsHap	H_1	Mismatch	1945
simu_PacBio	HLA-DQB1	sample6	WhatsHap	H_1	Mismatch	2878
simu_PacBio	HLA-DQB1	sample6	WhatsHap	H_1	Mismatch	2879
simu_PacBio	HLA-DQB1	sample6	WhatsHap	H_1	Mismatch	3499
simu_PacBio	HLA-DQB1	sample6	WhatsHap	H_1	Mismatch	3500
simu_PacBio	HLA-DQB1	sample6	WhatsHap	H_1	Switch	72
simu_PacBio	HLA-DQB1	sample6	WhatsHap	H_1	Switch	2052
simu_PacBio	HLA-DQB1	sample6	WhatsHap	H_1	Switch	2105
simu_PacBio	HLA-DQB1	sample6	WhatsHap	H_2	Switch	2105
simu_PacBio	HLA-DQB1	sample6	WhatsHap	H_2	Switch	2052
simu_PacBio	HLA-DQB1	sample6	WhatsHap	H_2	Switch	2105
simu_PacBio	HLA-DPB1	sample3	HapCUT2	H_1	Mismatch	4401
simu_PacBio	HLA-DPB1	sample3	HapCUT2	H_1	Mismatch	4402
simu_PacBio	HLA-DPB1	sample3	WhatsHap	H_1	Mismatch	4396
simu_PacBio	HLA-DPB1	sample3	WhatsHap	H_1	Mismatch	4397
simu_PacBio	HLA-DPB1	sample3	WhatsHap	H_1	Switch	413
simu_PacBio	HLA-DPB1	sample3	WhatsHap	H_2	Switch	413
simu_PacBio	HLA-DPB1	sample5	HapCUT2	H_1	Switch	413
simu_PacBio	HLA-DPB1	sample5	HapCUT2	H_2	Switch	413
simu_PacBio	HLA-DPB1	sample5	WhatsHap	H_1	Mismatch	413
simu_PacBio	HLA-DPB1	sample5	WhatsHap	H_1	Mismatch	3656
simu_PacBio	HLA-DPB1	sample5	WhatsHap	H_1	Mismatch	4340
simu_PacBio	HLA-DPB1	sample5	WhatsHap	H_1	Mismatch	4341
simu_PacBio	HLA-DPB1	sample5	WhatsHap	H_1	Switch	356
simu_PacBio	HLA-DPB1	sample5	WhatsHap	H_1	Switch	5888
simu_PacBio	HLA-DPB1	sample5	WhatsHap	H_1	Switch	5916
simu_PacBio	HLA-DPB1	sample5	WhatsHap	H_2	Mismatch	5916
simu_PacBio	HLA-DPB1	sample5	WhatsHap	H_2	Mismatch	3655
simu_PacBio	HLA-DPB1	sample5	WhatsHap	H_2	Switch	356
simu_PacBio	HLA-DPB1	sample5	WhatsHap	H_2	Switch	5888
simu_PacBio	HLA-DPB1	sample5	WhatsHap	H_2	Switch	5916
simu_PacBio	HLA-DPB1	sample6	HapCUT2	H_1	Mismatch	5916
simu_PacBio	HLA-DPB1	sample6	HapCUT2	H_1	Mismatch	4430
simu_PacBio	HLA-DPB1	sample6	HapCUT2	H_1	Switch	351
simu_PacBio	HLA-DPB1	sample6	WhatsHap	H_1	Mismatch	351
simu_PacBio	HLA-DPB1	sample6	WhatsHap	H_1	Mismatch	4430
